# Supplementary material for: HDAC4 degradation during senescence unleashes an epigenetic program driven by AP-1/p300 at selected enhancers and super-enhancers
Source: Genome Biol. 2021 May 10;22:129. doi: 10.1186/s13059-021-02340-z (PMC8108360; doi:10.1186/s13059-021-02340-z)
Supplement: Supplementary file 2 — Additional file 2: Supplementary Table S1/bed formatted file of 1053 SES, identified in replicative senescence and OIS. [file 13059_2021_2340_MOESM2_ESM.xlsx]

## Sheet: Foglio1
Chromosome (hg38)	Start	End
chr1	7247506	7269999
chr1	7993530	8063121
chr1	8076808	8099558
chr1	9160898	9213755
chr1	15158118	15201943
chr1	23095593	23112276
chr1	25227080	25268107
chr1	28109459	28137887
chr1	31470205	31486707
chr1	31927522	31956944
chr1	36343094	36389051
chr1	39146603	39206641
chr1	40362532	40405060
chr1	40867712	40879254
chr1	41595151	41684323
chr1	58747035	58766595
chr1	64879384	64936362
chr1	66206678	66295518
chr1	66521079	66599937
chr1	67679528	67771276
chr1	83132960	83165842
chr1	85272887	85345071
chr1	87220438	87237516
chr1	91554597	91586250
chr1	93661535	93703518
chr1	94636324	94676712
chr1	94707455	94802320
chr1	98075209	98091786
chr1	99586589	99622550
chr1	108813842	108832835
chr1	112722377	112744683
chr1	114453406	114474449
chr1	115411206	115433269
chr1	119631225	119649470
chr1	120035243	120154589
chr1	144976275	145018530
chr1	144935189	144948002
chr1	149149496	149163764
chr1	148915380	148998666
chr1	148840319	148895802
chr1	148818251	148821390
chr1	146194624	148797646
chr1	147026631	147057241
chr1	150602978	150621453
chr1	153552172	153574334
chr1	156095813	156130630
chr1	161111000	161120566
chr1	163071848	163091631
chr1	165893343	165914274
chr1	167773445	167824815
chr1	170519093	170563931
chr1	170660723	170713341
chr1	171737735	171755124
chr1	172897260	172955605
chr1	178122026	178146059
chr1	179127946	179147349
chr1	183020956	183046283
chr1	186182407	186192801
chr1	186937650	186985650
chr1	192517349	192574928
chr1	198098448	198129885
chr1	198771907	198795891
chr1	198878813	198938507
chr1	199222931	199230230
chr1	199270416	199298206
chr1	201500673	201565124
chr1	203642850	203676007
chr1	206350433	206363533
chr1	206873314	206906414
chr1	207705397	207709049
chr1	209872743	209902174
chr1	214394041	214473135
chr1	218459646	218500410
chr1	219770039	219800927
chr1	221429339	221459422
chr1	221707859	221767037
chr1	221793049	221888209
chr1	221981935	222002864
chr1	222060448	222082715
chr1	223697947	223749903
chr1	223801975	223844321
chr1	224047657	224092427
chr1	224488544	224582015
chr1	234494279	234546143
chr1	234599411	234632316
chr1	234955082	235026533
chr1	235900753	235924156
chr1	240230575	240259666
chr1	240332629	240357308
chr1	243250859	243296091
chr1	243617520	243626577
chr1	245082029	245094532
chr1	246565652	246633301
chr10	575265	627794
chr10	3738432	3788802
chr10	3801743	3907960
chr10	4239988	4270462
chr10	4646830	4707204
chr10	4762288	4776049
chr10	13681664	13725005
chr10	13860072	13895056
chr10	16944300	17090791
chr10	17199133	17232621
chr10	22596796	22633334
chr10	24428982	24468134
chr10	30964209	31008420
chr10	31739703	31769750
chr10	32938356	33015870
chr10	33128653	33158549
chr10	33237501	33307576
chr10	35889445	35916588
chr10	36489430	36500444
chr10	36524015	36542926
chr10	43128938	43167490
chr10	48588303	48635137
chr10	49159198	49181906
chr10	61872918	61906008
chr10	62024939	62084607
chr10	62731897	62746764
chr10	63263367	63271366
chr10	63697620	63720145
chr10	68070642	68107306
chr10	68133682	68203202
chr10	71831288	71868790
chr10	73883424	73917433
chr10	77156206	77166362
chr10	77348079	77361562
chr10	77578100	77630239
chr10	78253551	78268684
chr10	78970119	79001346
chr10	79111017	79160682
chr10	79317749	79338496
chr10	87816060	87849283
chr10	88149519	88159989
chr10	91335514	91368310
chr10	91587135	91617914
chr10	93435069	93480663
chr10	95246170	95280177
chr10	99657921	99695436
chr10	103730287	103793569
chr10	104092829	104122057
chr10	104246303	104264488
chr10	104291084	104352615
chr10	110350223	110427646
chr10	110486566	110540091
chr10	126040925	126065798
chr10	126241858	126268985
chr11	9138150	9176826
chr11	9564525	9578396
chr11	10350482	10408362
chr11	12030167	12048955
chr11	12064183	12090893
chr11	12110374	12243832
chr11	15715174	15755043
chr11	19711641	19739966
chr11	22453413	22468482
chr11	26217908	26252464
chr11	27903088	27937974
chr11	29013862	29026756
chr11	31642861	31655629
chr11	33508154	33558100
chr11	33669415	33734489
chr11	34625329	34657728
chr11	34677915	34686799
chr11	35028984	35088901
chr11	35138314	35184373
chr11	35321428	35392693
chr11	35538813	35556214
chr11	43784033	43791749
chr11	43893588	43944665
chr11	44567037	44593103
chr11	58335008	58340974
chr11	58571483	58583912
chr11	65275424	65344032
chr11	65415645	65427589
chr11	65470336	65510821
chr11	69296017	69322333
chr11	69326789	69368733
chr11	74924806	74943623
chr11	86624412	86644539
chr11	89496264	89500016
chr11	94127790	94153859
chr11	96146126	96169327
chr11	96199198	96263505
chr11	96302166	96340351
chr11	102138164	102198431
chr11	102342684	102350349
chr11	102577638	102604740
chr11	102749565	102803689
chr11	102824688	102853733
chr11	102981004	102998449
chr11	107583270	107590284
chr11	109195092	109198376
chr11	110068165	110095933
chr11	112502020	112505290
chr11	115905577	115944266
chr11	122135467	122200422
chr11	123165513	123240759
chr11	127620029	127657464
chr11	127915542	127926608
chr11	128447938	128531187
chr11	128573783	128605140
chr11	131743771	131774387
chr11	132025437	132077740
chr12	11697175	11732901
chr12	12425481	12457446
chr12	13097469	13104259
chr12	13165085	13225015
chr12	14325615	14329373
chr12	24708216	24722193
chr12	24897226	24949665
chr12	26266987	26278017
chr12	27570020	27583920
chr12	28021315	28037282
chr12	28972435	28975840
chr12	29732066	29746109
chr12	31731471	31766764
chr12	43276785	43311866
chr12	45215841	45236176
chr12	46429104	46497212
chr12	46546253	46564085
chr12	46657952	46668532
chr12	47503922	47510487
chr12	51882513	51906212
chr12	57117891	57171697
chr12	58499673	58511957
chr12	58526556	58537523
chr12	64157526	64190501
chr12	64612802	64634018
chr12	65522917	65539918
chr12	65601014	65700152
chr12	65818359	65902898
chr12	65922769	65959529
chr12	68784718	68828841
chr12	75622322	75726502
chr12	75739128	75878420
chr12	75917476	75987193
chr12	76010779	76038109
chr12	77086159	77127109
chr12	77937067	77950160
chr12	88296711	88340953
chr12	88888565	88905892
chr12	89051403	89083574
chr12	89154740	89194246
chr12	89209019	89254766
chr12	89369499	89394094
chr12	89416864	89478134
chr12	89703925	89736120
chr12	90250406	90284232
chr12	92538660	92606435
chr12	93761626	93805851
chr12	94168347	94177922
chr12	96189871	96222323
chr12	96392539	96454807
chr12	105912786	105924715
chr12	107026313	107031363
chr12	108716312	108735458
chr12	108800925	108858077
chr12	111393521	111443871
chr12	114656329	114692866
chr12	115146226	115158385
chr12	115310918	115355587
chr12	120221807	120247927
chr12	124903508	124940784
chr12	127229550	127286601
chr13	23652728	23680292
chr13	33168346	33208601
chr13	33227854	33286637
chr13	33646891	33650173
chr13	37303302	37320082
chr13	37403403	37454272
chr13	37473333	37483237
chr13	41587813	41649953
chr13	42803364	42837343
chr13	44220342	44318954
chr13	50730144	50734848
chr13	64538076	64556655
chr13	76004922	76016139
chr13	77858776	77879826
chr13	79932689	79944492
chr13	79984388	79999635
chr13	80030322	80057516
chr13	87085137	87132143
chr13	93845998	93868122
chr13	94232266	94241937
chr13	97254357	97328802
chr13	100874011	100902829
chr13	101516616	101536802
chr13	106367061	106381218
chr13	107096697	107104830
chr13	107184273	107217755
chr13	107246444	107308317
chr13	107346859	107378040
chr13	107421336	107458824
chr13	108943774	108995081
chr13	110300847	110361716
chr13	110379356	110428231
chr13	110938587	110967170
chr13	114098519	114133118
chr14	22822747	22853873
chr14	23207625	23213163
chr14	31926140	31957095
chr14	32341681	32374247
chr14	35154937	35163637
chr14	35362318	35420457
chr14	51384687	51401891
chr14	51439051	51475424
chr14	51532361	51582239
chr14	52788573	52814692
chr14	52894175	52920763
chr14	54588349	54688098
chr14	55365492	55419601
chr14	61460764	61478766
chr14	61523631	61611008
chr14	61990573	62002837
chr14	62015422	62020050
chr14	68124012	68149200
chr14	68774999	68816930
chr14	68931227	68988971
chr14	69036407	69081218
chr14	70881390	70911276
chr14	72634812	72702711
chr14	73754126	73790659
chr14	76191304	76206341
chr14	88971569	89009367
chr14	91222455	91249568
chr14	96084939	96146891
chr14	96159861	96218665
chr14	96237885	96293705
chr14	99743828	99780640
chr14	100978568	100998797
chr15	32681599	32731074
chr15	32818438	32880648
chr15	33079566	33127737
chr15	34807880	34816812
chr15	39118794	39156293
chr15	39198462	39317508
chr15	39453187	39479887
chr15	48670600	48724969
chr15	49490197	49507432
chr15	51982270	52022714
chr15	59165137	59201332
chr15	59292601	59307644
chr15	60346769	60422448
chr15	62098675	62139298
chr15	62886352	62897913
chr15	63466312	63516493
chr15	65652951	65668334
chr15	67064808	67152710
chr15	68581398	68645585
chr15	70758472	70807407
chr15	71042476	71094588
chr15	74381216	74430937
chr15	74503752	74543215
chr15	79942837	79979825
chr15	85401319	85421704
chr15	85583776	85626024
chr15	88621211	88650548
chr15	89083355	89123384
chr15	90399104	90425868
chr15	91536599	91564357
chr15	101167504	101209327
chr16	9046906	9111558
chr16	15012281	15029567
chr16	20864542	20914089
chr16	21757166	21771907
chr16	21786571	21795451
chr16	22573306	22588078
chr16	22602695	22611409
chr16	27221752	27274696
chr16	29250862	29350088
chr16	51853527	51902669
chr16	56603583	56623798
chr16	70011239	70028469
chr16	70802256	70808478
chr16	82181972	82198177
chr16	82628672	82674781
chr16	83527632	83554586
chr16	86341323	86405957
chr16	87431473	87468943
chr16	88223494	88275193
chr16	89300238	89336073
chr16	89408596	89511274
chr17	2156733	2198997
chr17	2211654	2250538
chr17	5825247	5837369
chr17	7833946	7845768
chr17	8914387	8949406
chr17	13337885	13366483
chr17	13538383	13564370
chr17	13577111	13602491
chr17	21280030	21306168
chr17	30241850	30277531
chr17	40095885	40124604
chr17	40900895	40923980
chr17	40947997	40960781
chr17	47222478	47280298
chr17	59753060	59788491
chr17	59804647	59859993
chr17	60081651	60120556
chr17	61284109	61340397
chr17	63273700	63294079
chr17	64647068	64750479
chr17	65154196	65208687
chr17	67412052	67444589
chr17	67474929	67535566
chr17	68286688	68321691
chr17	68374929	68401438
chr17	71399400	71443818
chr17	72386333	72433048
chr17	78309203	78360186
chr17	78374058	78393073
chr17	80850346	80861888
chr18	3246790	3306967
chr18	3445763	3479557
chr18	3578708	3635062
chr18	9704426	9753889
chr18	22464400	22472391
chr18	23562299	23595698
chr18	29148059	29202556
chr18	39943506	39951234
chr18	48719076	48735863
chr18	48922001	48999302
chr18	49046883	49058334
chr18	54732702	54745719
chr18	55499118	55517297
chr18	58204937	58242674
chr18	59872447	59918017
chr18	63736017	63790587
chr18	63866875	63890548
chr18	67755293	67785628
chr18	68192270	68195496
chr18	68416747	68455786
chr18	68548903	68564451
chr18	68836665	68846003
chr18	73679867	73719564
chr18	73923271	73926645
chr18	73943915	73981750
chr19	11088165	11097892
chr19	13615494	13641202
chr19	13837964	13862679
chr19	18359774	18389068
chr19	31212464	31234171
chr19	37996241	38006437
chr19	38650119	38694318
chr19	42108302	42130434
chr19	42188869	42219163
chr19	45421819	45485883
chr2	5625405	5637791
chr2	5765423	5805310
chr2	6823028	6835493
chr2	9166149	9252338
chr2	10571328	10599931
chr2	24244977	24272140
chr2	24702120	24743542
chr2	33209104	33244604
chr2	33353189	33374576
chr2	37373883	37396080
chr2	37560692	37589484
chr2	37623001	37689364
chr2	39479939	39514568
chr2	39989814	40043078
chr2	46305278	46337022
chr2	54524472	54589600
chr2	62570872	62587759
chr2	65354724	65383904
chr2	66838781	66898098
chr2	67254632	67312510
chr2	67499381	67527483
chr2	67558594	67579588
chr2	69162020	69261517
chr2	72569939	72578611
chr2	87444796	87513380
chr2	95433638	95445426
chr2	95631309	95643100
chr2	99839911	99883995
chr2	102226214	102259998
chr2	108571028	108596274
chr2	109207872	109243679
chr2	111437283	111505724
chr2	112782109	112842369
chr2	112865827	112888743
chr2	113884614	113919118
chr2	127000089	127035657
chr2	142857468	142881448
chr2	144079097	144141583
chr2	145591601	145603009
chr2	145617426	145656984
chr2	145738603	145762565
chr2	146309608	146325834
chr2	149731762	149747580
chr2	150108710	150147831
chr2	150471821	150691778
chr2	157150944	157190355
chr2	160269345	160317963
chr2	160375923	160434969
chr2	162070164	162119131
chr2	162194210	162262590
chr2	167132838	167145332
chr2	173116472	173191817
chr2	174743588	174808436
chr2	179453263	179468954
chr2	180507818	180526272
chr2	180703614	180761496
chr2	181774001	181815425
chr2	181947657	181979861
chr2	187542102	187555304
chr2	189253028	189307543
chr2	191199947	191250071
chr2	191611799	191696789
chr2	195520906	195577578
chr2	196231820	196280887
chr2	196658183	196663538
chr2	200396084	200456264
chr2	201116166	201132685
chr2	202686659	202696561
chr2	203673900	203697244
chr2	205649749	205734969
chr2	207220293	207261833
chr2	207309326	207343541
chr2	212839662	212858685
chr2	215651476	215666365
chr2	215680339	215774846
chr2	216297205	216320585
chr2	217047089	217107776
chr2	217204815	217240755
chr2	225089778	225120375
chr2	225988517	226004829
chr2	226048202	226082708
chr2	230227107	230244969
chr2	230748885	230799651
chr2	234239780	234262598
chr2	237113162	237236623
chr2	237253557	237316748
chr2	237400836	237504237
chr2	238423185	238441711
chr20	1376542	1436600
chr20	4533176	4575049
chr20	6465085	6474668
chr20	6492270	6535328
chr20	7713082	7745742
chr20	7771583	7776074
chr20	7824494	7892190
chr20	10510626	10543004
chr20	17541542	17581597
chr20	19810406	19833155
chr20	23139194	23167750
chr20	31693149	31722301
chr20	35302254	35329694
chr20	38123105	38174106
chr20	41048371	41080832
chr20	44486300	44526386
chr20	44571942	44610659
chr20	47306552	47361644
chr20	50303840	50349926
chr20	50415143	50564715
chr20	51325634	51401661
chr20	51433153	51489884
chr20	53735678	53807473
chr20	53826070	53831533
chr20	53864957	53961676
chr21	27564705	27583666
chr21	27644292	27652813
chr21	28292903	28318694
chr21	29160541	29225923
chr21	33360321	33385473
chr21	34790710	34819534
chr21	34834579	34891858
chr21	34965081	35005113
chr21	35159251	35266492
chr21	38243687	38330183
chr21	38804617	38860648
chr21	38984753	39021977
chr21	41993419	42058308
chr21	43492694	43523652
chr21	46013415	46144181
chr22	20508728	20533963
chr22	30177944	30263656
chr22	30408832	30459712
chr22	36324561	36399854
chr22	37302359	37330669
chr22	38201902	38242299
chr22	38298161	38334442
chr3	4410015	4428689
chr3	4976313	5027223
chr3	5294610	5332216
chr3	10169947	10223839
chr3	11272198	11307007
chr3	15630098	15648874
chr3	15767843	15808124
chr3	16052147	16076435
chr3	16089548	16148880
chr3	23648240	23670608
chr3	24363741	24367264
chr3	27519527	27562597
chr3	30329130	30357545
chr3	30538005	30555096
chr3	39139988	39180208
chr3	43708192	43771277
chr3	45040999	45181057
chr3	46087449	46127717
chr3	55142981	55206091
chr3	58987699	59001504
chr3	62585430	62616061
chr3	66397877	66443165
chr3	67076852	67095161
chr3	67781731	67784771
chr3	70430531	70435310
chr3	71048788	71130839
chr3	81723931	81765630
chr3	98777635	98825023
chr3	98885389	98906813
chr3	98953580	98987706
chr3	99105815	99132212
chr3	99619823	99679378
chr3	99858749	99903350
chr3	100029780	100076676
chr3	101926354	101965178
chr3	105996785	106031403
chr3	108128293	108134606
chr3	115217417	115249124
chr3	115766516	115807487
chr3	115986915	116020958
chr3	119630022	119645196
chr3	124832160	124862203
chr3	127722900	127823603
chr3	129485522	129504973
chr3	129649501	129661961
chr3	132248492	132260861
chr3	132619727	132638712
chr3	133270513	133304551
chr3	134077138	134104133
chr3	141329053	141427072
chr3	143123044	143179087
chr3	143434998	143446804
chr3	149331179	149345434
chr3	149361546	149402420
chr3	149569290	149621794
chr3	152256454	152332969
chr3	153273692	153294577
chr3	155062470	155087140
chr3	156532746	156556201
chr3	156664612	156733790
chr3	156749415	156837732
chr3	157064610	157101163
chr3	158701298	158750806
chr3	170699271	170728831
chr3	171780186	171835911
chr3	172124635	172187100
chr3	172622418	172686166
chr3	176662562	176665661
chr3	177960520	177995944
chr3	183265529	183307722
chr3	188260809	188300245
chr3	190000149	190078535
chr3	190172299	190235337
chr3	190301500	190347815
chr3	191325184	191340327
chr3	194548654	194599603
chr3	195149843	195199461
chr4	5709877	5787971
chr4	7806993	7859278
chr4	13890419	13933507
chr4	23943495	23959493
chr4	26014722	26089796
chr4	26170853	26199787
chr4	28367794	28387860
chr4	38119349	38164636
chr4	38940181	38996460
chr4	40977605	41010494
chr4	46424178	46447536
chr4	48322964	48344009
chr4	54058677	54087005
chr4	71124663	71134944
chr4	71286688	71305633
chr4	73683458	73742875
chr4	74005021	74058435
chr4	74096938	74118511
chr4	74391364	74427287
chr4	74500274	74550676
chr4	74883415	74888762
chr4	76723042	76784689
chr4	76976585	77019183
chr4	78746861	78787946
chr4	79998069	80079240
chr4	80124497	80156481
chr4	80230667	80272562
chr4	85759592	85796987
chr4	88520563	88538026
chr4	102786246	102830320
chr4	113465709	113478833
chr4	113945584	113998827
chr4	119093242	119115868
chr4	121666865	121712403
chr4	122748179	122810972
chr4	123823775	123839386
chr4	126140943	126146329
chr4	130478714	130487714
chr4	138536840	138541747
chr4	140036752	140134393
chr4	140251790	140268985
chr4	145277606	145309634
chr4	147312554	147373184
chr4	147542433	147591269
chr4	148748531	148795829
chr4	156750014	156783322
chr4	156929541	157005530
chr4	158156023	158162437
chr4	158774543	158825029
chr4	168432312	168453560
chr4	176421060	176446037
chr4	176532225	176550828
chr4	176726609	176806326
chr4	176899736	176928619
chr4	176979571	177017840
chr4	177124967	177129518
chr4	177479104	177493715
chr4	186900658	186937175
chr4	188399091	188452152
chr5	365938	425108
chr5	8825319	8852081
chr5	9033137	9070219
chr5	9146250	9213384
chr5	9431203	9469053
chr5	14033151	14063202
chr5	14142170	14212032
chr5	14399420	14478780
chr5	17105198	17191266
chr5	30500600	30507411
chr5	33772036	33819082
chr5	33831749	33856672
chr5	34561150	34612141
chr5	35115622	35139204
chr5	37696220	37739570
chr5	38824565	38857351
chr5	39092721	39122552
chr5	39391483	39448168
chr5	39695521	39699257
chr5	39749168	39784779
chr5	40219823	40239205
chr5	42983867	43009246
chr5	52982948	53072348
chr5	53321756	53431400
chr5	58230872	58275404
chr5	59742892	59762034
chr5	61274995	61334718
chr5	65028180	65038164
chr5	65101048	65128992
chr5	65162999	65214153
chr5	67003137	67039962
chr5	67298726	67316087
chr5	75592015	75612135
chr5	76787284	76839103
chr5	78484002	78552011
chr5	78585551	78606468
chr5	78889191	78908907
chr5	87112493	87156917
chr5	92524958	92563353
chr5	96014085	96093397
chr5	96682624	96716529
chr5	96878070	96904763
chr5	98094205	98112564
chr5	98294620	98316491
chr5	98452684	98510614
chr5	106375186	106404352
chr5	109821419	109845625
chr5	109862454	109879373
chr5	110621208	110629147
chr5	110649313	110654241
chr5	111061069	111080057
chr5	111983115	112013123
chr5	113221207	113267363
chr5	114313226	114334274
chr5	115413600	115467978
chr5	120124261	120162489
chr5	120364408	120407348
chr5	122074827	122105104
chr5	122141626	122183865
chr5	125039553	125060212
chr5	132064796	132111075
chr5	132421298	132461012
chr5	135979149	136022701
chr5	140292283	140339224
chr5	142318933	142366449
chr5	142443812	142486721
chr5	142998505	143019446
chr5	143234694	143264486
chr5	143306112	143323359
chr5	143535587	143597009
chr5	145478720	145509868
chr5	148964783	149016639
chr5	149130972	149229794
chr5	149999521	150068037
chr5	151062437	151109263
chr5	151658880	151701131
chr5	151739304	151751010
chr5	155928702	155933533
chr5	157540438	157612230
chr5	159158145	159186780
chr5	172353398	172365202
chr5	172756954	172956794
chr5	173449587	173478385
chr6	1890353	1922290
chr6	1948979	1974287
chr6	4344852	4384706
chr6	4636683	4669413
chr6	11745049	11774230
chr6	12174414	12211113
chr6	14658533	14682933
chr6	14695661	14770743
chr6	16316598	16352592
chr6	16674416	16690777
chr6	16704211	16769963
chr6	17904460	17998673
chr6	30740978	30787312
chr6	36643044	36682983
chr6	37238104	37260501
chr6	42190200	42227661
chr6	44034003	44074893
chr6	45433522	45484527
chr6	52491220	52551580
chr6	56516746	56543915
chr6	56669361	56731452
chr6	63789437	63809178
chr6	64221036	64262960
chr6	71382898	71420818
chr6	73694486	73736433
chr6	74247883	74270728
chr6	75266274	75284936
chr6	85400394	85418496
chr6	85447670	85484032
chr6	92930971	92950316
chr6	99834722	99837761
chr6	105151517	105214313
chr6	105544962	105618613
chr6	105726506	105820002
chr6	106061386	106103530
chr6	111227018	111241162
chr6	111551534	111606587
chr6	111970872	112049198
chr6	112201785	112252589
chr6	113628480	113646543
chr6	116373914	116426273
chr6	117485232	117506286
chr6	121502758	121529914
chr6	127850071	127856112
chr6	128486961	128541165
chr6	129488316	129501517
chr6	129671617	129703787
chr6	130586869	130609696
chr6	132682206	132692826
chr6	133237123	133257370
chr6	134419404	134449578
chr6	136582005	136614845
chr6	137687154	137776474
chr6	137804588	137878339
chr6	138943183	138987706
chr6	139289612	139336362
chr6	139530709	139547017
chr6	139966350	139985455
chr6	140032357	140097778
chr6	141539032	141563182
chr6	142819030	142906927
chr6	150992312	151072007
chr6	152294771	152320670
chr6	157755438	157813513
chr6	158002915	158071580
chr6	159679453	159732491
chr6	161026895	161050016
chr7	2795843	2828375
chr7	12016588	12068917
chr7	17520726	17565775
chr7	18502661	18522606
chr7	18848894	18869096
chr7	20217051	20231413
chr7	22560645	22612749
chr7	24776814	24789468
chr7	36650776	36686535
chr7	39568291	39628355
chr7	41026597	41054856
chr7	41095261	41116259
chr7	41143488	41203479
chr7	41218662	41256820
chr7	41686087	41710945
chr7	41867525	41894451
chr7	41909890	41943255
chr7	43868833	43885353
chr7	46834308	46862093
chr7	47449779	47484232
chr7	50791435	50852152
chr7	55048544	55142289
chr7	74061695	74100860
chr7	76568937	76614509
chr7	77072594	77084544
chr7	77407648	77464572
chr7	78195466	78219308
chr7	79974084	79989720
chr7	80486986	80501936
chr7	81584081	81656858
chr7	81673926	81729884
chr7	84171715	84266095
chr7	84368650	84386397
chr7	90401363	90414232
chr7	92621052	92646227
chr7	92716517	92770304
chr7	94042826	94069781
chr7	94129977	94162476
chr7	101094218	101140198
chr7	102786810	102798769
chr7	102859108	102898806
chr7	104943326	104989740
chr7	106343419	106350038
chr7	111423688	111431316
chr7	115340310	115365301
chr7	116310235	116336174
chr7	116500820	116589182
chr7	117123260	117144664
chr7	120062067	120067600
chr7	130884734	130966978
chr7	131231652	131254982
chr7	134593095	134633317
chr7	134658954	134693210
chr7	137576966	137592568
chr7	139647589	139693738
chr7	141038963	141049032
chr7	152988080	152991241
chr7	155188380	155215009
chr8	1743781	1760044
chr8	6526544	6620677
chr8	8269124	8314665
chr8	8330165	8408252
chr8	11853072	11901945
chr8	13342717	13377904
chr8	13436620	13486466
chr8	16402603	16424144
chr8	16695346	16764972
chr8	17069838	17092483
chr8	17334412	17364043
chr8	19118686	19143141
chr8	19166744	19251355
chr8	23055876	23084083
chr8	23296523	23367671
chr8	23497829	23561900
chr8	23744439	23765899
chr8	23781035	23810242
chr8	24192296	24235095
chr8	25178998	25279555
chr8	26607793	26643624
chr8	29626826	29676458
chr8	30384671	30433527
chr8	32317813	32363153
chr8	38985476	39043513
chr8	42847653	42870300
chr8	43250504	43256259
chr8	43494293	43501361
chr8	48266602	48325060
chr8	48397908	48434555
chr8	48569727	48596547
chr8	48888202	48925809
chr8	49794156	49819877
chr8	54136925	54173105
chr8	56873747	56893278
chr8	58191175	58198279
chr8	58827171	58850937
chr8	61744784	61772388
chr8	66112620	66139782
chr8	66439102	66464693
chr8	71828097	71867495
chr8	76953717	76957235
chr8	79783614	79798444
chr8	81210288	81235703
chr8	81339457	81370474
chr8	83107697	83145254
chr8	88101299	88125428
chr8	89754631	89845477
chr8	89885625	89904759
chr8	93836846	93847492
chr8	93987150	94044768
chr8	94211898	94263349
chr8	96904860	96929498
chr8	100867882	100909813
chr8	106044893	106062757
chr8	115426429	115466330
chr8	117697693	117732383
chr8	117950197	118026421
chr8	118878080	118915228
chr8	119029853	119083383
chr8	122103524	122185612
chr8	122256355	122270615
chr8	122310622	122322197
chr8	123516085	123548428
chr8	125507218	125570182
chr8	126824742	126841558
chr8	126934016	126965387
chr8	127204814	127254863
chr8	127889459	127950591
chr8	133568529	133585467
chr8	133883142	133936319
chr8	135577811	135609777
chr8	140579341	140599186
chr8	141127102	141161786
chr9	3843038	3881234
chr9	6537454	6569483
chr9	12747473	12825692
chr9	15997993	16065503
chr9	21533433	21560934
chr9	21586510	21620567
chr9	21672252	21690717
chr9	21829402	21838837
chr9	22138552	22172647
chr9	27108869	27131474
chr9	32393604	32431676
chr9	37929488	37977632
chr9	37993738	38068074
chr9	70403379	70440700
chr9	70553395	70610361
chr9	72464839	72479373
chr9	73115459	73155779
chr9	82016906	82036378
chr9	89135861	89160691
chr9	91037222	91086185
chr9	91161469	91200741
chr9	93091992	93160342
chr9	98355571	98380742
chr9	99415530	99446886
chr9	100411793	100444815
chr9	104862927	104881543
chr9	105026072	105074261
chr9	106860746	106898132
chr9	109765825	109821275
chr9	109877541	109914614
chr9	110013580	110033875
chr9	110047658	110074638
chr9	110095807	110153729
chr9	110623081	110661234
chr9	111944799	111969870
chr9	111992913	112076338
chr9	113183248	113191167
chr9	113619843	113659429
chr9	114879633	114910191
chr9	115104994	115171583
chr9	115189445	115215287
chr9	115590230	115618824
chr9	115638176	115696031
chr9	115937857	115957618
chr9	116058022	116107326
chr9	125626014	125683738
chr9	127517492	127603256
chr9	131983812	132009919
chrX	13460441	13490486
chrX	29657796	29667159
chrX	45696294	45720469
chrX	45756658	45810400
