# Supplementary material for: HDAC4 degradation during senescence unleashes an epigenetic program driven by AP-1/p300 at selected enhancers and super-enhancers
Source: Genome Biol. 2021 May 10;22:129. doi: 10.1186/s13059-021-02340-z (PMC8108360; doi:10.1186/s13059-021-02340-z)
Supplement: Supplementary file 3 — Additional file 3: Supplementary Table S2/List of TFs predicted to regulate the transcripts associated with SEs activated and hyper-acetylated in SK-LMS-1/HDAC4−/− cells. [file 13059_2021_2340_MOESM3_ESM.xlsx]

## Sheet: Foglio1
Term	Overlap	P-value	Odds Ratio	Combined Score
NFKBIA	21.05	1.52955e-07	80.97	1270.7
RELA	2.66	1.01567e-06	10.22	141.07
JUN	4.03	2.37192e-06	15.49	200.6
NFKB1	2.31	1.2751e-05	8.89	100.14
REL	13.64	2.46518e-05	52.45	556.5
FOS	5.26	0.000439276	20.24	156.49
STAT3	2.82	0.000506166	10.83	82.22
CEBPB	5	0.000510926	19.23	145.76
HDAC1	4.23	0.000836358	16.25	115.16
ETS1	3.8	0.00114038	14.61	98.97
IKBKB	16.67	0.0155007	64.1	267.11
MEF2A	14.29	0.0180612	54.95	220.55
NCOA3	14.29	0.0180612	54.95	220.55
MAZ	12.5	0.0206151	48.08	186.62
ZFP36	12.5	0.0206151	48.08	186.62
FOSL1	11.11	0.0231625	42.74	160.91
GATA6	11.11	0.0231625	42.74	160.91
ZNF148	11.11	0.0231625	42.74	160.91
FOXA1	10	0.0257034	38.46	140.81
NFIL3	10	0.0257034	38.46	140.81
IRF8	9.09	0.0282379	34.97	124.72
PAX6	9.09	0.0282379	34.97	124.72
NR5A2	8.33	0.0307658	32.05	111.58
SF1	8.33	0.0307658	32.05	111.58
TCF7L2	8.33	0.0307658	32.05	111.58
HDAC7	7.69	0.0332873	29.59	100.67
ING4	6.67	0.0383111	25.64	83.64
JUNB	6.67	0.0383111	25.64	83.64
NR4A1	6.67	0.0383111	25.64	83.64
NFE2L2	6.25	0.0408134	24.04	76.89
HMGA1	5.88	0.0433092	22.62	71.03
DDIT3	5.56	0.0457987	21.37	65.89
FOXA2	5.56	0.0457987	21.37	65.89
XBP1	5.26	0.0482819	20.24	61.35
