# Supplementary material for: HDAC4 degradation during senescence unleashes an epigenetic program driven by AP-1/p300 at selected enhancers and super-enhancers
Source: Genome Biol. 2021 May 10;22:129. doi: 10.1186/s13059-021-02340-z (PMC8108360; doi:10.1186/s13059-021-02340-z)
Supplement: Supplementary file 4 — Additional file 4: Supplementary Table S3/Acetylation ratio calculated between the HDAC4 KO and HDAC4 WT samples, centered on the genomic loci shown in Fig. 4g. [file 13059_2021_2340_MOESM4_ESM.xlsx]

## Sheet: Foglio1
Locus	Locus Size	Super-Enhancer	Super-Enhancer Coordinates	Super-Enhancer Size	H3K27ac Ratio (KO/WT)
AKR1E2	350kb	AKR1E2_SE1	chr10:4760000-4780000	20kb	0.93 (±10kb window)
		AKR1E2_SE2	chr10:4800000-4810000	10kb	1.29 (±5kb window)
IL1B	200kb	IL1B_SE1	chr2:112782109-112842369	60kb	1.31 (±30.5kb window)
		IL1B_SE2	chr2:112865827-112888743	23kb	0.99 (±11.5kb window)
VEGFC	350kb	VEGFC_SE1	chr4:176979571-177017840	38kb	1.41 (±19.5kb window)
		VEGFC_SE2	chr4:176726609-176806326	80kb	0.86 (±40kb window)
		VEGFC_SE3	chr4:176899736-176928619	29kb	1.44 (±14.5kb window)
CXCL8	59kb	CXCL8_SE	chr4:73683458-73742875	59kb	1.44 (±30kb window)
			Acetylation ratio calculated between the HDAC4 KO and HDAC4 WT samples, centered on the genomic loci shown in Fig.4g. The deepTools suite was used to calculate acetylation levels in the specified regions (bin size = 10 nt), applying the following formula:
