# Supplementary material for: HDAC4 degradation during senescence unleashes an epigenetic program driven by AP-1/p300 at selected enhancers and super-enhancers
Source: Genome Biol. 2021 May 10;22:129. doi: 10.1186/s13059-021-02340-z (PMC8108360; doi:10.1186/s13059-021-02340-z)
Supplement: Supplementary file 5 — Additional file 5: Supplementary Table S4/List of the 382 SES identified by ROSE algorithm in SK-LMS-1 HDAC4 depleted cells. [file 13059_2021_2340_MOESM5_ESM.xlsx]

## Sheet: Foglio1
chr	start	end	width	score	geneChr	geneStart	geneEnd	geneLength	geneStrand	geneId	closest transcriptId	closest ENSEMBL gene	closest GENE SYMBOL	Closest GENENAME
chr1	8019980	8062591	42612	385	1	8004404	8026283	21880	2	54206	ENST00000474874.5	ENSG00000116285	ERRFI1	ERBB receptor feedback inhibitor 1
chr1	8077678	8098755	21078	304	1	8011727	8026309	14583	2	54206	ENST00000377482.10	ENSG00000116285	ERRFI1	ERBB receptor feedback inhibitor 1
chr1	39177804	39215740	37937	201	1	39204246	39487177	282932	1	23499	ENST00000564288.5	ENSG00000127603	MACF1	microtubule actin crosslinking factor 1
chr1	40377001	40390890	13890	480	1	40374648	40423326	48679	1	64744	ENST00000372708.5	ENSG00000084070	SMAP2	small ArfGAP2
chr1	58726763	58780868	54106	39	1	58780791	58784047	3257	2	3725	ENST00000371222.4	ENSG00000177606	JUN	Jun proto-oncogene, AP-1 transcription factor subunit
chr1	66562144	66572432	10289	920	1	66534181	66626060	91880	1	84251	ENST00000497055.1	ENSG00000118473	SGIP1	SH3GL interacting endocytic adaptor 1
chr1	85294655	85344976	50322	77	1	85276715	85399963	123249	1	646626	ENST00000427819.5	NA	LOC646626	uncharacterized LOC646626
chr1	91553361	91584268	30908	487	1	91513127	91520280	7154	1	8317	ENST00000486509.1	ENSG00000097046	CDC7	cell division cycle 7
chr1	93662470	93704308	41839	35	1	93561741	93681837	120097	2	8412	ENST00000260502.11	ENSG00000137936	BCAR3	BCAR3 adaptor protein, NSP family member
chr1	94644499	94659158	14660	401	1	94657925	94658250	326	2	101928079	ENST00000456551.1	ENSG00000224081	SLC44A3-AS1	SLC44A3 antisense RNA 1
chr1	94694529	94714742	20214	363	1	94732133	94742495	10363	2	101928079	ENST00000424711.1	ENSG00000224081	SLC44A3-AS1	SLC44A3 antisense RNA 1
chr1	98059213	98127509	68297	68	1	97988000	98049863	61864	2	400765	ENST00000424528.2	ENSG00000225206	MIR137HG	MIR137 host gene
chr1	120044122	120089061	44940	689	1	119911553	120069662	158110	2	4853	ENST00000256646.7	ENSG00000134250	NOTCH2	notch receptor 2
chr1	120111164	120159248	48085	421	1	120157291	120160501	3211	2	9554	ENST00000618538.1	ENSG00000265808	SEC22B	SEC22 homolog B, vesicle trafficking protein (gene/pseudogene)
chr1	146272039	146324105	52067	276	1	146298170	146298715	546	1	440672	ENST00000578341.2	ENSG00000177144	NUDT4B	nudix hydrolase 4B
chr1	148642698	148699859	57162	611	1	148593645	148679742	86098	2	100996763	ENST00000606877.2	ENSG00000286019	NOTCH2NLB	notch 2 N-terminal like B
chr1	148722859	148774939	52081	259	1	148748894	148750099	1206	1	440672	ENST00000322209.4	ENSG00000177144	NUDT4B	nudix hydrolase 4B
chr1	148942697	148994979	52283	57	1	148951937	148981746	29810	1	9659	ENST00000479408.6	ENSG00000178104	PDE4DIP	phosphodiesterase 4D interacting protein
chr1	150603064	150623359	20296	455	1	150624622	150629116	4495	2	2029	ENST00000513281.5	ENSG00000143420	ENSA	endosulfine alpha
chr1	153562357	153573845	11489	593	1	153561108	153565844	4737	2	6273	ENST00000368708.9	ENSG00000196754	S100A2	S100 calcium binding protein A2
chr1	156096876	156132588	35713	137	1	156114670	156137764	23095	1	4000	ENST00000361308.8	ENSG00000160789	LMNA	lamin A/C
chr1	170666444	170694648	28205	892	1	170664131	170739421	75291	1	5396	ENST00000239461.11	ENSG00000116132	PRRX1	paired related homeobox 1
chr1	172903075	172967610	64536	219	1	173039960	173050963	11004	2	8995	ENST00000404377.3	ENSG00000120337	TNFSF18	TNF superfamily member 18
chr1	186949656	186986135	36480	227	1	187070700	187686130	615431	1	106144535	ENST00000643891.1	NA	LINC01037	long intergenic non-protein coding RNA 1037
chr1	201536171	201563512	27342	775	1	201520056	201520549	494	1	376693	ENST00000482594.2	NA	RPS10P7	ribosomal protein S10 pseudogene 7
chr1	221435691	221459917	24227	923	1	221332156	221336489	4334	2	400804	ENST00000662740.1	ENSG00000234754	LINC02817	long intergenic non-protein coding RNA 2817
chr1	223706584	223736686	30103	703	1	223712539	223776018	63480	1	824	ENST00000295006.6	ENSG00000162909	CAPN2	calpain 2
chr1	234598819	234619434	20616	810	1	234604269	234609525	5257	2	359948	ENST00000366609.3	ENSG00000168264	IRF2BP2	interferon regulatory factor 2 binding protein 2
chr1	234955566	234998530	42965	347	1	234957342	234963999	6658	2	101927851	ENST00000418557.1	ENSG00000238005	LOC101927851	uncharacterized LOC101927851
chr1	240232054	240266620	34567	287	1	240235771	240330676	94906	1	56776	ENST00000463398.5	ENSG00000155816	FMN2	formin 2
chr1	240308180	240353654	45475	280	1	240329144	240475183	146040	1	56776	ENST00000545751.2	ENSG00000155816	FMN2	formin 2
chr10	3778131	3785155	7025	890	10	3775996	3780217	4222	2	1316	ENST00000461124.1	ENSG00000067082	KLF6	Kruppel like factor 6
chr10	3867445	3907229	39785	574	10	3833950	3834728	779	1	105376365	ENST00000413339.1	ENSG00000230573	LINC02639	long intergenic non-protein coding RNA 2639
chr10	4240244	4254542	14299	391	10	4201141	4243912	42772	2	100652988	ENST00000608792.1	NA	LINC00702	long intergenic non-protein coding RNA 702
chr10	4660395	4676052	15658	278	10	4659979	4662419	2441	1	338588	ENST00000668784.1	ENSG00000225269	LINC00705	long intergenic non-protein coding RNA 705
chr10	4702204	4726607	24404	734	10	4659203	4678185	18983	2	100216001	ENST00000665967.1	ENSG00000231298	MANCR	mitotically associated long non coding RNA
chr10	4755634	4786916	31283	65	10	4786629	4837583	50955	1	83592	ENST00000533295.5	ENSG00000165568	AKR1E2	aldo-keto reductase family 1 member E2
chr10	13839424	13895129	55706	56	10	13858847	13866304	7458	2	55691	ENST00000649155.1	ENSG00000151474	FRMD4A	FERM domain containing 4A
chr10	16985891	17010338	24448	356	10	16965640	16984195	18556	2	8029	ENST00000438254.1	ENSG00000107611	CUBN	cubilin
chr10	17023808	17031214	7407	894	10	16965640	16984195	18556	2	8029	ENST00000438254.1	ENSG00000107611	CUBN	cubilin
chr10	17057041	17089644	32604	210	10	17121882	17127837	5956	2	8029	ENST00000433666.5	ENSG00000107611	CUBN	cubilin
chr10	24435696	24464125	28430	368	10	24449433	24545268	95836	1	56243	ENST00000307544.10	ENSG00000120549	KIAA1217	KIAA1217
chr10	31744534	31770369	25836	425	10	31806291	31808551	2261	2	94134	ENST00000497085.1	ENSG00000165322	ARHGAP12	Rho GTPase activating protein 12
chr10	32953735	32963407	9673	529	10	32900318	32958230	57913	2	3688	ENST00000302278.8	ENSG00000150093	ITGB1	integrin subunit beta 1
chr10	32979526	32987893	8368	641	10	32928212	32992463	64252	2	3688	ENST00000534049.5	ENSG00000150093	ITGB1	integrin subunit beta 1
chr10	33115456	33157628	42173	594	10	33096257	33116672	20416	2	101929447	ENST00000414308.1	NA	IATPR	ITGB1 adjacent tumor promoting lncRNA
chr10	33211426	33292533	81108	22	10	33249414	33263704	14291	2	8829	ENST00000455749.1	ENSG00000099250	NRP1	neuropilin 1
chr10	36485190	36505702	20513	336	10	37125725	37232567	106843	1	91074	ENST00000374660.6	ENSG00000148513	ANKRD30A	ankyrin repeat domain 30A
chr10	36530647	36540136	9490	478	10	37125725	37232567	106843	1	91074	ENST00000374660.6	ENSG00000148513	ANKRD30A	ankyrin repeat domain 30A
chr10	48583906	48625708	41803	146	10	48446034	48605093	159060	2	58504	ENST00000249601.8	ENSG00000128805	ARHGAP22	Rho GTPase activating protein 22
chr10	62025384	62046731	21348	778	10	62046662	62057268	10607	1	84159	ENST00000647323.1	ENSG00000150347	ARID5B	AT-rich interaction domain 5B
chr10	68072434	68100795	28362	125	10	67921908	68075283	153376	2	26091	ENST00000395198.7	ENSG00000148634	HERC4	HECT and RLD domain containing E3 ubiquitin protein ligase 4
chr10	73886368	73909080	22713	445	10	73909177	73913049	3873	1	5328	ENST00000481390.5	ENSG00000122861	PLAU	plasminogen activator, urokinase
chr10	77150630	77196449	45820	38	10	76877600	77183479	305880	2	3778	ENST00000639691.1	ENSG00000156113	KCNMA1	potassium calcium-activated channel subfamily M alpha 1
chr10	77354383	77363251	8869	970	10	77354404	77376613	22210	1	101929286	ENST00000418515.1	NA	KCNMA1-AS3	KCNMA1 antisense RNA 3
chr10	77621053	77641734	20682	688	10	76869602	77637758	768157	2	3778	ENST00000639601.1	ENSG00000156113	KCNMA1	potassium calcium-activated channel subfamily M alpha 1
chr10	79071346	79185696	114351	32	10	79068966	79316519	247554	1	57178	ENST00000334512.10	ENSG00000108175	ZMIZ1	zinc finger MIZ-type containing 1
chr10	79317349	79338264	20916	781	10	79347469	79351609	4141	1	10105	ENST00000498681.5	ENSG00000108179	PPIF	peptidylprolyl isomerase F
chr10	93434487	93479903	45417	59	10	93306430	93482194	175765	2	26509	ENST00000358334.9	ENSG00000138119	MYOF	myoferlin
chr10	95214565	95248217	33653	656	10	95237940	95238848	909	2	9124	ENST00000492511.1	ENSG00000107438	PDLIM1	PDZ and LIM domain 1
chr10	103757173	103782156	24984	639	10	103746793	103754466	7674	1	100505839	ENST00000625265.1	ENSG00000280693	SH3PXD2A-AS1	SH3PXD2A antisense RNA 1
chr10	104288245	104312026	23782	545	10	104295275	104299411	4137	1	119391	ENST00000498052.1	ENSG00000065621	GSTO2	glutathione S-transferase omega 2
chr10	110396091	110425621	29531	602	10	110497907	110511533	13627	1	1847	ENST00000369583.4	ENSG00000138166	DUSP5	dual specificity phosphatase 5
chr10	110487982	110547593	59612	177	10	110497907	110511533	13627	1	1847	ENST00000369583.4	ENSG00000138166	DUSP5	dual specificity phosphatase 5
chr11	9138631	9170901	32271	732	11	9138830	9145460	6631	2	23258	ENST00000529977.5	ENSG00000184014	DENND5A	DENN domain containing 5A
chr11	12065733	12091753	26021	144	11	12094008	12204280	110273	1	9645	ENST00000532179.5	ENSG00000133816	MICAL2	microtubule associated monooxygenase, calponin and LIM domain containing 2
chr11	12150671	12184875	34205	75	11	12163683	12163767	85	1	102466906	ENST00000617177.1	ENSG00000275373	MIR6124	microRNA 6124
chr11	27902264	27936625	34362	95	11	28056815	28056910	96	1	693195	ENST00000385139.1	ENSG00000207874	MIR610	microRNA 610
chr11	33687724	33720326	32603	185	11	33698261	33700801	2541	2	100131378	ENST00000379011.4	ENSG00000205177	C11orf91	chromosome 11 open reading frame 91
chr11	35164595	35188537	23943	788	11	35176575	35214861	38287	1	960	ENST00000526000.6	ENSG00000026508	CD44	CD44 molecule (Indian blood group)
chr11	58573064	58578889	5826	716	11	58526871	58575836	48966	2	9404	ENST00000530561.5	ENSG00000110031	LPXN	leupaxin
chr11	65416645	65430432	13788	490	11	65422798	65445540	22743	1	283131	ENST00000501122.2	ENSG00000245532	NEAT1	nuclear paraspeckle assembly transcript 1
chr11	65471118	65510843	39726	47	11	65506117	65506173	57	1	109136578	ENST00000611300.1	ENSG00000274072	MASCRNA	MALAT1-associated small cytoplasmic RNA
chr11	69295907	69322946	27040	257	11	69294174	69295662	1489	1	26579	ENST00000540760.1	ENSG00000172927	MYEOV	myeloma overexpressed
chr11	86590767	86645093	54327	61	11	86667739	86671822	4084	2	10873	ENST00000534638.1	ENSG00000151376	ME3	malic enzyme 3
chr11	96146326	96166243	19918	406	11	95978755	96093520	114766	2	84441	ENST00000618849.1	ENSG00000184384	MAML2	mastermind like transcriptional coactivator 2
chr11	96279569	96325627	46059	305	11	96341438	96341526	89	1	100422991	ENST00000582890.3	ENSG00000266192	MIR1260B	microRNA 1260b
chr11	102974055	102998314	24260	353	11	102942995	102955732	12738	2	4322	ENST00000260302.8	ENSG00000137745	MMP13	matrix metallopeptidase 13
chr11	122128171	122200552	72382	2	11	122089144	122156371	67228	2	399959	ENST00000650497.1	ENSG00000255248	MIR100HG	mir-100-let-7a-2-mir-125b-1 cluster host gene
chr11	123100564	123198295	97732	3	11	123069872	123195248	125377	2	79827	ENST00000448775.4	ENSG00000166250	CLMP	CXADR like membrane protein
chr11	128448227	128468385	20159	884	11	128462544	128463950	1407	2	2113	ENST00000530924.2	ENSG00000134954	ETS1	ETS proto-oncogene 1, transcription factor
chr11	131743996	131767835	23840	168	11	131662131	131663583	1453	2	101929637	ENST00000416725.1	ENSG00000224795	NTM-AS1	NTM antisense RNA 1
chr11	132053876	132076004	22129	64	11	132141011	132314703	173693	1	50863	ENST00000467255.5	ENSG00000182667	NTM	neurotrimin
chr12	13165691	13224662	58972	160	12	13196723	13215281	18559	1	2012	ENST00000431267.2	ENSG00000134531	EMP1	epithelial membrane protein 1
chr12	27548748	27576574	27827	792	12	27538123	27635104	96982	1	8496	ENST00000535575.1	ENSG00000110841	PPFIBP1	PPFIA binding protein 1
chr12	46429520	46451948	22429	431	12	46412150	46485060	72911	1	100288798	ENST00000657145.1	NA	LOC100288798	uncharacterized LOC100288798
chr12	46548485	46563733	15249	329	12	46537502	46652550	115049	1	100288798	ENST00000607353.1	NA	LOC100288798	uncharacterized LOC100288798
chr12	64159788	64188230	28443	312	12	64127637	64142566	14930	1	57522	ENST00000542841.1	ENSG00000196935	SRGAP1	SLIT-ROBO Rho GTPase activating protein 1
chr12	65525110	65538233	13124	977	12	65523263	65538699	15437	2	100507065	ENST00000538294.1	NA	LOC100507065	uncharacterized LOC100507065
chr12	65594219	65685614	91396	4	12	65466820	65642198	175379	2	100507065	ENST00000537250.5	NA	LOC100507065	uncharacterized LOC100507065
chr12	65812346	65831902	19557	435	12	65758020	65826974	68955	2	204010	ENST00000489520.2	ENSG00000241749	RPSAP52	ribosomal protein SA pseudogene 52
chr12	75656496	75667369	10874	850	12	75506520	75511636	5117	2	11103	ENST00000550898.1	ENSG00000111615	KRR1	KRR1 small subunit processome component homolog
chr12	75689392	75726386	36995	173	12	75506520	75511636	5117	2	11103	ENST00000550898.1	ENSG00000111615	KRR1	KRR1 small subunit processome component homolog
chr12	75745110	75791962	46853	100	12	75506520	75511636	5117	2	11103	ENST00000550898.1	ENSG00000111615	KRR1	KRR1 small subunit processome component homolog
chr12	75812060	75835386	23327	205	12	76025447	76031604	6158	2	22822	ENST00000602540.5	ENSG00000139289	PHLDA1	pleckstrin homology like domain family A member 1
chr12	75849640	75865340	15701	588	12	76025447	76031604	6158	2	22822	ENST00000602540.5	ENSG00000139289	PHLDA1	pleckstrin homology like domain family A member 1
chr12	75934801	75960434	25634	402	12	76025447	76031604	6158	2	22822	ENST00000602540.5	ENSG00000139289	PHLDA1	pleckstrin homology like domain family A member 1
chr12	75975650	75999788	24139	456	12	76025447	76031604	6158	2	22822	ENST00000602540.5	ENSG00000139289	PHLDA1	pleckstrin homology like domain family A member 1
chr12	76016084	76034720	18637	128	12	76025447	76031604	6158	2	22822	ENST00000602540.5	ENSG00000139289	PHLDA1	pleckstrin homology like domain family A member 1
chr12	77102214	77123227	21014	632	12	77021251	77065569	44319	2	144455	ENST00000322886.12	ENSG00000165891	E2F7	E2F transcription factor 7
chr12	89439677	89476226	36550	925	12	89420787	89461842	41056	2	282809	ENST00000546740.5	ENSG00000139323	POC1B	POC1 centriolar protein B
chr12	93777130	93811024	33895	322	12	93815408	93850667	35260	1	8738	ENST00000609189.1	ENSG00000169372	CRADD	CASP2 and RIPK1 domain containing adaptor with death domain
chr12	96423831	96448985	25155	236	12	96280424	96400480	120057	2	5128	ENST00000543119.6	ENSG00000059758	CDK17	cyclin dependent kinase 17
chr12	108718502	108735558	17057	474	12	108645109	108731596	86488	2	23603	ENST00000261401.7	ENSG00000110880	CORO1C	coronin 1C
chr12	108823946	108840453	16508	237	12	108791926	108827551	35626	2	54434	ENST00000326470.9	ENSG00000084112	SSH1	slingshot protein phosphatase 1
chr12	111396753	111425017	28265	524	12	111405948	111451623	45676	1	10019	ENST00000341259.6	ENSG00000111252	SH2B3	SH2B adaptor protein 3
chr12	114661447	114679238	17792	302	12	114677592	114679933	2342	2	6926	ENST00000548503.1	ENSG00000135111	TBX3	T-box transcription factor 3
chr12	115148804	115157489	8686	845	12	114670255	114684175	13921	2	6926	ENST00000349155.7	ENSG00000135111	TBX3	T-box transcription factor 3
chr12	115314647	115355239	40593	295	12	115959616	115963549	3934	2	23389	ENST00000649937.1	ENSG00000123066	MED13L	mediator complex subunit 13L
chr12	120224036	120265719	41684	62	12	120210447	120250161	39715	2	5829	ENST00000458477.6	ENSG00000089159	PXN	paxillin
chr12	124899151	124941879	42729	134	12	124915547	124915659	113	1	100847004	ENST00000583467.1	ENSG00000265345	MIR5188	microRNA 5188
chr12	127214926	127307433	92508	6	12	127274265	127284328	10064	2	105370065	ENST00000660334.1	NA	LINC02376	long intergenic non-protein coding RNA 2376
chr13	33227799	33252346	24548	886	13	33271379	33281238	9860	1	100874241	ENST00000609233.5	ENSG00000236581	STARD13-AS	STARD13 antisense RNA
chr14	22823384	22853546	30163	123	14	22829879	22832078	2200	1	122704	ENST00000557543.5	ENSG00000172590	MRPL52	mitochondrial ribosomal protein L52
chr14	51394675	51400507	5833	489	14	51392128	51397135	5008	2	105370496	ENST00000556762.1	ENSG00000258808	LINC02310	long intergenic non-protein coding RNA 2310
chr14	51430428	51461916	31489	220	14	51489100	51689745	200646	1	122786	ENST00000556137.5	ENSG00000139926	FRMD6	FERM domain containing 6
chr14	51521468	51556281	34814	79	14	51554660	51579297	24638	1	122786	ENST00000555952.5	ENSG00000139926	FRMD6	FERM domain containing 6
chr14	52893898	52922105	28208	756	14	52857271	52919339	62069	2	10979	ENST00000554152.5	ENSG00000073712	FERMT2	fermitin family member 2
chr14	61516159	61588328	72170	29	14	61556273	61570609	14337	2	101927780	ENST00000668001.1	ENSG00000250548	LINC01303	long intergenic non-protein coding RNA 1303
chr14	68125791	68159172	33382	427	14	68000279	68497257	496979	1	5890	ENST00000557045.5	ENSG00000182185	RAD51B	RAD51 paralog B
chr14	68774259	68796657	22399	72	14	68787660	68791243	3584	2	677	ENST00000555997.1	ENSG00000185650	ZFP36L1	ZFP36 ring finger protein like 1
chr14	72634986	72680100	45115	135	14	72671000	72679302	8303	2	8110	ENST00000556891.5	ENSG00000205683	DPF3	double PHD fingers 3
chr14	91222422	91237814	15393	404	14	91215857	91224822	8966	1	80017	ENST00000523576.1	ENSG00000133943	DGLUCY	D-glutamate cyclase
chr14	99746387	99759241	12855	940	14	99737749	99878552	140804	1	2009	ENST00000555145.5	ENSG00000066629	EML1	EMAP like 1
chr15	32818939	32888443	69505	10	15	32774323	32860837	86515	2	342184	ENST00000558882.1	ENSG00000248905	FMN1	formin 1
chr15	33085221	33111849	26629	80	15	32774310	33119381	345072	2	342184	ENST00000672206.1	ENSG00000248905	FMN1	formin 1
chr15	39118298	39136540	18243	950	15	39250684	39254845	4162	1	400360	ENST00000625107.1	ENSG00000175746	C15orf54	chromosome 15 open reading frame 54 (putative)
chr15	39230704	39248230	17527	835	15	39250684	39254845	4162	1	400360	ENST00000625107.1	ENSG00000175746	C15orf54	chromosome 15 open reading frame 54 (putative)
chr15	48667874	48703704	35831	428	15	48408306	48645849	237544	2	2200	ENST00000316623.9	ENSG00000166147	FBN1	fibrillin 1
chr15	59168231	59200816	32586	786	15	59171183	59171262	80	2	100313886	ENST00000517221.1	ENSG00000253030	MIR2116	microRNA 2116
chr15	59283281	59315710	32430	461	15	59223059	59264997	41939	2	4643	ENST00000558814.1	ENSG00000157483	MYO1E	myosin IE
chr15	60391891	60427214	35324	175	15	60347134	60397986	50853	2	302	ENST00000396024.7	ENSG00000182718	ANXA2	annexin A2
chr15	63501119	63518068	16950	699	15	63504511	63594640	90130	1	9960	ENST00000540797.5	ENSG00000140455	USP3	ubiquitin specific peptidase 3
chr15	67068285	67151744	83460	26	15	67077986	67170675	92690	1	4088	ENST00000559937.1	ENSG00000166949	SMAD3	SMAD family member 3
chr15	68606672	68643500	36829	787	15	68616540	68727803	111264	1	10391	ENST00000540068.5	ENSG00000103647	CORO2B	coronin 2B
chr15	70775435	70812171	36737	308	15	70654554	70763558	109005	2	55075	ENST00000322954.11	ENSG00000137831	UACA	uveal autoantigen with coiled-coil domains and ankyrin repeats
chr15	71043086	71103622	60537	133	15	71048777	71050075	1299	1	54839	ENST00000561131.2	ENSG00000137821	LRRC49	leucine rich repeat containing 49
chr15	74374085	74430794	56710	98	15	74411357	74411432	76	2	102465530	ENST00000616450.1	ENSG00000277391	MIR6881	microRNA 6881
chr16	9043334	9079060	35727	496	16	9091644	9121635	29992	1	29035	ENST00000327827.12	ENSG00000182831	C16orf72	chromosome 16 open reading frame 72
chr16	20903733	20914709	10977	768	16	20901104	20925006	23903	1	57149	ENST00000396052.3	ENSG00000102897	LYRM1	LYR motif containing 1
chr16	56605598	56615003	9406	664	16	56608584	56609476	893	1	4502	ENST00000563985.1	ENSG00000125148	MT2A	metallothionein 2A
chr16	82628341	82660681	32341	354	16	82627039	82859718	232680	1	1012	ENST00000567445.1	ENSG00000140945	CDH13	cadherin 13
chr16	89301243	89327225	25983	413	16	89321133	89325110	3978	1	100287036	ENST00000562995.1	ENSG00000261253	LOC100287036	uncharacterized LOC100287036
chr17	2171686	2193908	22223	946	17	2068887	2173178	104292	2	23293	ENST00000575454.1	ENSG00000070366	SMG6	SMG6 nonsense mediated mRNA decay factor
chr17	40901957	40922947	20991	676	17	40929676	40936390	6715	2	25984	ENST00000584517.1	ENSG00000108244	KRT23	keratin 23
chr17	59753769	59769689	15921	831	17	59773754	59840024	66271	1	81671	ENST00000591877.1	ENSG00000062716	VMP1	vacuole membrane protein 1
chr17	59825158	59856401	31244	82	17	59837931	59842255	4325	1	406991	ENST00000592790.1	ENSG00000284190	MIR21	microRNA 21
chr17	61323582	61339452	15871	458	17	61393456	61394062	607	2	103689912	ENST00000592377.1	ENSG00000267280	TBX2-AS1	TBX2 antisense RNA 1
chr17	63274534	63294768	20235	481	17	63355055	63391757	36703	1	26115	ENST00000583545.1	ENSG00000170921	TANC2	tetratricopeptide repeat, ankyrin repeat and coiled-coil containing 2
chr17	64639312	64748284	108973	8	17	64542282	64662307	120026	2	64750	ENST00000262435.14	ENSG00000108854	SMURF2	SMAD specific E3 ubiquitin protein ligase 2
chr17	67421168	67442115	20948	933	17	67457538	67578256	120719	1	26207	ENST00000584554.1	ENSG00000154217	PITPNC1	phosphatidylinositol transfer protein cytoplasmic 1
chr17	67477033	67507503	30471	282	17	67471489	67471585	97	2	693131	ENST00000582790.2	ENSG00000263690	MIR548D2	microRNA 548d-2
chr17	72387221	72407941	20721	468	17	72404768	72407568	2801	2	100499467	ENST00000650600.1	ENSG00000227036	LINC00673	long intergenic non-protein coding RNA 673
chr17	78315061	78357709	42649	618	17	78356778	78360077	3300	2	9021	ENST00000330871.3	ENSG00000184557	SOCS3	suppressor of cytokine signaling 3
chr18	9718996	9747426	28431	816	18	9708323	9758151	49829	1	11031	ENST00000583137.1	ENSG00000168461	RAB31	RAB31, member RAS oncogene family
chr18	29154057	29166356	12300	725	18	27950966	28177130	226165	2	1000	ENST00000269141.8	ENSG00000170558	CDH2	cadherin 2
chr18	58205135	58225450	20316	396	18	58221535	58396578	175044	1	23327	ENST00000431212.6	ENSG00000049759	NEDD4L	NEDD4 like E3 ubiquitin protein ligase
chr18	63762184	63789360	27177	320	18	63775375	63805376	30002	1	8710	ENST00000540675.5	ENSG00000166396	SERPINB7	serpin family B member 7
chr18	63867754	63890979	23226	270	18	63871692	63897143	25452	1	5055	ENST00000404622.5	ENSG00000197632	SERPINB2	serpin family B member 2
chr18	68417426	68455260	37835	351	18	68676710	68679577	2868	2	54495	ENST00000578816.1	ENSG00000166479	TMX3	thioredoxin related transmembrane protein 3
chr19	11084363	11096260	11898	582	19	11089362	11132163	42802	1	3949	ENST00000558518.5	ENSG00000130164	LDLR	low density lipoprotein receptor
chr19	13621192	13638778	17587	751	19	13371761	13633025	261265	2	773	ENST00000574974.3	ENSG00000141837	CACNA1A	calcium voltage-gated channel subunit alpha1 A
chr19	13837570	13862683	25114	91	19	13823880	13842928	19049	2	284454	ENST00000587762.2	NA	LOC284454	uncharacterized LOC284454
chr19	18363788	18380149	16362	721	19	18382170	18388347	6178	1	9518	ENST00000595973.2	ENSG00000130513	GDF15	growth differentiation factor 15
chr19	37986779	38044767	57989	58	19	38087756	38088851	1096	1	23094	ENST00000595982.1	ENSG00000105738	SIPA1L3	signal induced proliferation associated 1 like 3
chr19	38647653	38668558	20906	234	19	38647738	38729447	81710	1	81	ENST00000390009.7	ENSG00000130402	ACTN4	actinin alpha 4
chr19	38682946	38695145	12200	507	19	38708142	38717316	9175	1	81	ENST00000586538.1	ENSG00000130402	ACTN4	actinin alpha 4
chr19	42108818	42122943	14126	370	19	42095809	42117432	21624	2	5452	ENST00000526831.2	ENSG00000028277	POU2F2	POU class 2 homeobox 2
chr2	9163183	9211781	48599	362	2	9206765	9405683	198919	1	8853	ENST00000315273.4	ENSG00000151693	ASAP2	ArfGAP with SH3 domain, ankyrin repeat and PH domain 2
chr2	9229527	9289969	60443	217	2	9206812	9405678	198867	1	8853	ENST00000281419.8	ENSG00000151693	ASAP2	ArfGAP with SH3 domain, ankyrin repeat and PH domain 2
chr2	33209498	33243535	34038	196	2	33243662	33273711	30050	1	4052	ENST00000413303.5	ENSG00000049323	LTBP1	latent transforming growth factor beta binding protein 1
chr2	33354094	33375672	21579	553	2	33418516	33418564	49	1	100616136	ENST00000636982.1	ENSG00000283591	MIR4430	microRNA 4430
chr2	37560935	37590435	29501	633	2	37646546	37647658	1113	2	10602	ENST00000422687.1	ENSG00000163171	CDC42EP3	CDC42 effector protein 3
chr2	39484050	39531083	47034	311	2	39514146	39599539	85394	1	728730	ENST00000438649.5	ENSG00000231312	MAP4K3-DT	MAP4K3 divergent transcript
chr2	40027829	40039684	11856	548	2	40042350	40105422	63073	1	100128590	ENST00000439606.5	ENSG00000227028	SLC8A1-AS1	SLC8A1 antisense RNA 1
chr2	87445843	87462927	17085	813	2	87454781	87630751	175971	1	112597	ENST00000642796.1	ENSG00000222041	CYTOR	cytoskeleton regulator RNA
chr2	95433088	95444222	11135	765	2	95406938	95412782	5845	1	51011	ENST00000470100.1	ENSG00000115042	FAHD2A	fumarylacetoacetate hydrolase domain containing 2A
chr2	95632527	95644184	11658	683	2	95592001	95599778	7778	1	129868	ENST00000272395.3	ENSG00000144015	TRIM43	tripartite motif containing 43
chr2	111487585	111504199	16615	842	2	111036776	111495046	458271	2	541471	ENST00000645030.1	ENSG00000172965	MIR4435-2HG	MIR4435-2 host gene
chr2	150467545	150496520	28976	390	2	150468195	150487667	19473	2	390	ENST00000375734.6	ENSG00000115963	RND3	Rho family GTPase 3
chr2	150513266	150539434	26169	465	2	150474875	150539011	64137	2	390	ENST00000439275.1	ENSG00000115963	RND3	Rho family GTPase 3
chr2	150582037	150626209	44173	138	2	150612381	150635116	22736	1	101929282	ENST00000440668.5	ENSG00000224048	LINC02612	long intergenic non-protein coding RNA 2612
chr2	150639160	150705240	66081	31	2	150631181	150634787	3607	1	101929282	ENST00000653799.1	ENSG00000224048	LINC02612	long intergenic non-protein coding RNA 2612
chr2	160278805	160318210	39406	286	2	160274460	160279766	5307	2	5937	ENST00000474147.5	ENSG00000153250	RBMS1	RNA binding motif single stranded interacting protein 1
chr2	160369381	160433454	64074	96	2	160407810	160407882	73	2	100616364	ENST00000585005.1	ENSG00000283734	MIR4785	microRNA 4785
chr2	181784629	181812523	27895	584	2	181891730	181930738	39009	1	6744	ENST00000431877.7	ENSG00000138434	ITPRID2	ITPR interacting domain containing 2
chr2	196224565	196252843	28279	340	2	196238494	196242826	4333	2	57520	ENST00000498146.2	ENSG00000138411	HECW2	HECT, C2 and WW domain containing E3 ubiquitin protein ligase 2
chr2	200380537	200410612	30076	293	2	200393077	200467378	74302	1	26010	ENST00000438761.5	ENSG00000196141	SPATS2L	spermatogenesis associated serine rich 2 like
chr2	205675687	205713167	37481	323	2	205681990	205701557	19568	1	8828	ENST00000464003.1	ENSG00000118257	NRP2	neuropilin 2
chr2	215680642	215714039	33398	191	2	215718043	215719424	1382	1	105373869	ENST00000415479.1	NA	LINC01614	long intergenic non-protein coding RNA 1614
chr2	217216226	217240413	24188	681	2	217261699	217308292	46594	1	105373877	ENST00000657920.1	NA	DIRC3-AS1	DIRC3 antisense RNA 1
chr2	226062533	226081932	19400	606	2	226658710	226658793	84	2	100847053	ENST00000582265.1	ENSG00000263363	MIR5702	microRNA 5702
chr2	234240862	234260421	19560	464	2	234050837	234056278	5442	1	6694	ENST00000492481.1	ENSG00000072080	SPP2	secreted phosphoprotein 2
chr2	237171321	237202745	31425	807	2	237096678	237098160	1483	1	10920	ENST00000465362.1	ENSG00000198612	COPS8	COP9 signalosome subunit 8
chr2	237278081	237306872	28792	477	2	237324003	237330180	6178	2	1293	ENST00000473258.1	ENSG00000163359	COL6A3	collagen type VI alpha 3 chain
chr2	237408605	237484064	75460	145	2	237324012	237414207	90196	2	1293	ENST00000353578.8	ENSG00000163359	COL6A3	collagen type VI alpha 3 chain
chr2	238423356	238444241	20886	183	2	238426742	238444375	17634	1	51665	ENST00000463352.5	ENSG00000065802	ASB1	ankyrin repeat and SOCS box containing 1
chr20	4544324	4604703	60380	50	20	4686350	4701590	15241	1	5621	ENST00000430350.2	ENSG00000171867	PRNP	prion protein
chr20	7722825	7745401	22577	660	20	7882985	7940458	57474	2	54363	ENST00000378789.4	ENSG00000101323	HAO1	hydroxyacid oxidase 1
chr20	7829586	7859391	29806	154	20	7882985	7940458	57474	2	54363	ENST00000378789.4	ENSG00000101323	HAO1	hydroxyacid oxidase 1
chr20	17556440	17565924	9485	903	20	17493905	17558960	65056	2	631	ENST00000377868.6	ENSG00000125864	BFSP1	beaded filament structural protein 1
chr20	19811975	19829197	17223	192	20	19757663	19890330	132668	1	54453	ENST00000648165.1	ENSG00000132669	RIN2	Ras and Rab interactor 2
chr20	23142248	23161960	19713	157	20	23125074	23132635	7562	2	200261	ENST00000652955.1	ENSG00000233746	LINC00656	long intergenic non-protein coding RNA 656
chr20	31661356	31719001	57646	52	20	31721507	31723409	1903	1	103021294	ENST00000629058.1	ENSG00000281376	ABALON	apoptotic BCL2L1-antisense long non-coding RNA
chr20	35301658	35343347	41690	14	20	35302566	35307082	4517	2	55245	ENST00000472559.5	ENSG00000101019	UQCC1	ubiquinol-cytochrome c reductase complex assembly factor 1
chr20	38126946	38154649	27704	541	20	38128461	38133760	5300	2	7052	ENST00000469269.1	ENSG00000198959	TGM2	transglutaminase 2
chr20	44490209	44502111	11903	579	20	44496221	44504891	8671	2	10955	ENST00000411544.5	ENSG00000132824	SERINC3	serine incorporator 3
chr20	47315108	47361126	46019	37	20	47318502	47320754	2253	1	100131496	ENST00000599904.2	ENSG00000267882	LOC100131496	uncharacterized LOC100131496
chr20	50415472	50460870	45399	294	20	50510321	50584760	74440	1	5770	ENST00000541713.5	ENSG00000196396	PTPN1	protein tyrosine phosphatase non-receptor type 1
chr20	50512523	50541439	28917	869	20	50510383	50585241	74859	1	5770	ENST00000371621.5	ENSG00000196396	PTPN1	protein tyrosine phosphatase non-receptor type 1
chr20	51326738	51367208	40471	403	20	51391409	51399219	7811	2	4773	ENST00000496054.1	ENSG00000101096	NFATC2	nuclear factor of activated T cells 2
chr20	53771862	53776304	4443	851	20	53875252	53875557	306	2	391257	ENST00000497904.1	NA	SUMO1P1	SUMO1 pseudogene 1
chr20	53827023	53845927	18905	279	20	53875252	53875557	306	2	391257	ENST00000497904.1	NA	SUMO1P1	SUMO1 pseudogene 1
chr20	53865127	53950074	84948	25	20	53875252	53875557	306	2	391257	ENST00000497904.1	NA	SUMO1P1	SUMO1 pseudogene 1
chr21	27565878	27583030	17153	586	21	27722379	27751233	28855	1	54088	ENST00000411460.5	ENSG00000225298	LINC00113	long intergenic non-protein coding RNA 113
chr21	29181119	29221220	40102	222	21	29193480	29288205	94726	1	193629	ENST00000447125.5	ENSG00000215533	LINC00189	long intergenic non-protein coding RNA 189
chr21	34795290	34813721	18432	936	21	34779948	34782884	2937	1	100506385	ENST00000652751.1	ENSG00000234380	LINC01426	long intergenic non-protein coding RNA 1426
chr21	34881239	34900013	18775	537	21	34787801	34888690	100890	2	861	ENST00000344691.8	ENSG00000159216	RUNX1	RUNX family transcription factor 1
chr21	35197044	35233346	36303	338	21	34787801	35049344	261544	2	861	ENST00000300305.7	ENSG00000159216	RUNX1	RUNX family transcription factor 1
chr21	38266787	38328370	61584	85	21	38272250	38301490	29241	1	3772	ENST00000398932.5	ENSG00000157551	KCNJ15	potassium inwardly rectifying channel subfamily J member 15
chr22	20511151	20533326	22176	576	22	20523643	20555148	31506	1	51586	ENST00000445189.5	ENSG00000099917	MED15	mediator complex subunit 15
chr22	30185417	30224858	39442	30	22	30239194	30240538	1345	1	110806283	ENST00000447565.1	ENSG00000232530	LIF-AS1	LIF antisense RNA 1
chr22	30243026	30278302	35277	283	22	30240453	30246759	6307	2	3976	ENST00000249075.4	ENSG00000128342	LIF	LIF interleukin 6 family cytokine
chr22	37303319	37331116	27798	457	22	37309968	37313638	3671	1	27128	ENST00000446506.1	ENSG00000100055	CYTH4	cytohesin 4
chr3	10189109	10207221	18113	148	3	10164919	10243745	78827	1	3656	ENST00000256458.5	ENSG00000134070	IRAK2	interleukin 1 receptor associated kinase 2
chr3	11277021	11292103	15083	361	3	11277219	11309028	31810	1	10533	ENST00000423116.1	ENSG00000197548	ATG7	autophagy related 7
chr3	15630409	15649389	18981	199	3	15635662	15711064	75403	1	686	ENST00000672892.1	ENSG00000169814	BTD	biotinidase
chr3	16040806	16090759	49954	111	3	16174680	16230165	55486	1	117248	ENST00000339732.10	ENSG00000131386	GALNT15	polypeptide N-acetylgalactosaminyltransferase 15
chr3	23649451	23669708	20258	799	3	23805955	23807888	1934	1	7324	ENST00000484048.1	ENSG00000170142	UBE2E1	ubiquitin conjugating enzyme E2 E1
chr3	27521825	27553457	31633	55	3	27423641	27484420	60780	2	9497	ENST00000428005.1	ENSG00000033867	SLC4A7	solute carrier family 4 member 7
chr3	30333764	30357668	23905	112	3	30518833	30527193	8361	1	101928015	ENST00000657930.1	ENSG00000227260	LINC01985	long intergenic non-protein coding RNA 1985
chr3	43746914	43770325	23412	118	3	43717671	43734371	16701	1	51099	ENST00000463153.2	ENSG00000011198	ABHD5	abhydrolase domain containing 5
chr3	45041029	45067700	26672	102	3	45030130	45036068	5939	1	7123	ENST00000428034.1	ENSG00000163815	CLEC3B	C-type lectin domain family 3 member B
chr3	45082466	45141146	58681	13	3	45112337	45139595	27259	2	64866	ENST00000490471.1	ENSG00000163814	CDCP1	CUB domain containing protein 1
chr3	46098412	46128039	29628	728	3	46163604	46266615	103012	1	1232	ENST00000357422.2	ENSG00000183625	CCR3	C-C motif chemokine receptor 3
chr3	55158230	55171581	13352	590	3	55178172	55189214	11043	1	105377096	ENST00000496829.1	ENSG00000243572	LINC02017	long intergenic non-protein coding RNA 2017
chr3	58988417	58999842	11426	644	3	58953487	59046311	92825	2	200844	ENST00000478363.1	ENSG00000163689	C3orf67	chromosome 3 open reading frame 67
chr3	62585405	62621267	35863	53	3	62533022	62585246	52225	2	8618	ENST00000542833.1	ENSG00000163618	CADPS	calcium dependent secretion activator
chr3	67076996	67094151	17156	334	3	66998925	67003484	4560	1	84541	ENST00000460784.1	ENSG00000163376	KBTBD8	kelch repeat and BTB domain containing 8
chr3	71100299	71118112	17814	366	3	71040278	71112545	72268	2	27086	ENST00000472382.6	ENSG00000114861	FOXP1	forkhead box P1
chr3	81723302	81758737	35436	256	3	81489933	81743629	253697	2	2632	ENST00000489715.1	ENSG00000114480	GBE1	1,4-alpha-glucan branching enzyme 1
chr3	98885491	98924457	38967	169	3	98795941	98901695	105755	2	131566	ENST00000326840.11	ENSG00000057019	DCBLD2	discoidin, CUB and LCCL domain containing 2
chr3	98944865	98994109	49245	40	3	98795941	98901695	105755	2	131566	ENST00000326840.11	ENSG00000057019	DCBLD2	discoidin, CUB and LCCL domain containing 2
chr3	101926544	101964638	38095	179	3	101940859	101997926	57068	1	152225	ENST00000465215.1	ENSG00000214407	LINC02085	long intergenic non-protein coding RNA 2085
chr3	105997402	106016963	19562	255	3	105776522	105869552	93031	2	868	ENST00000443752.2	ENSG00000114423	CBLB	Cbl proto-oncogene B
chr3	115217889	115249030	31142	532	3	114314501	115147271	832771	2	26137	ENST00000357258.8	ENSG00000181722	ZBTB20	zinc finger and BTB domain containing 20
chr3	127734103	127752273	18171	636	3	127692117	127736357	44241	2	11343	ENST00000398101.7	ENSG00000074416	MGLL	monoglyceride lipase
chr3	127765803	127818187	52385	298	3	127710620	127799464	88845	2	11343	ENST00000465597.5	ENSG00000074416	MGLL	monoglyceride lipase
chr3	133265434	133303521	38088	512	3	133245603	133257207	11605	2	101927455	ENST00000505721.2	NA	TMEM108-AS1	TMEM108 antisense RNA 1
chr3	141302794	141338413	35620	233	3	141324213	141442840	118628	1	253461	ENST00000509842.5	ENSG00000177311	ZBTB38	zinc finger and BTB domain containing 38
chr3	141360053	141372317	12265	186	3	141368304	141394457	26154	1	253461	ENST00000513619.5	ENSG00000177311	ZBTB38	zinc finger and BTB domain containing 38
chr3	141399872	141454987	55116	67	3	141402349	141442826	40478	1	253461	ENST00000510338.5	ENSG00000177311	ZBTB38	zinc finger and BTB domain containing 38
chr3	149330604	149353580	22977	207	3	149318498	149333636	15139	2	116441	ENST00000296059.7	ENSG00000163762	TM4SF18	transmembrane 4 L six family member 18
chr3	149367445	149402010	34566	158	3	149377778	149386583	8806	1	100874091	ENST00000496491.1	ENSG00000240541	TM4SF1-AS1	TM4SF1 antisense RNA 1
chr3	149532927	149590673	57747	44	3	149520699	149541060	20362	2	25937	ENST00000471586.5	ENSG00000018408	WWTR1	WW domain containing transcription regulator 1
chr3	152303241	152335227	31987	405	3	152300198	152459302	159105	1	4154	ENST00000464596.5	ENSG00000152601	MBNL1	muscleblind like splicing regulator 1
chr3	156782057	156796575	14519	700	3	156809551	156810732	1182	2	647033	ENST00000473864.1	NA	PA2G4P4	proliferation-associated 2G4 pseudogene 4
chr3	157066388	157094273	27886	341	3	157089634	157101139	11506	1	100498859	ENST00000665841.1	NA	LINC00881	long intergenic non-protein coding RNA 881
chr3	158679105	158727287	48183	83	3	158698121	158710872	12752	2	5918	ENST00000462663.5	ENSG00000118849	RARRES1	retinoic acid receptor responder 1
chr3	170689246	170761905	72660	5	3	170656562	170662123	5562	1	101928583	ENST00000497988.1	ENSG00000285051	SLC7A14-AS1	SLC7A14 antisense RNA 1
chr3	172129164	172153846	24683	762	3	172126974	172251456	124483	1	64778	ENST00000443501.1	ENSG00000075420	FNDC3B	fibronectin type III domain containing 3B
chr3	188261990	188298362	36373	349	3	188239864	188406291	166428	1	4026	ENST00000457242.1	ENSG00000145012	LPP	LIM domain containing preferred translocation partner in lipoma
chr3	191338377	191376041	37665	888	3	191361103	191370281	9179	1	152137	ENST00000460064.1	ENSG00000152492	CCDC50	coiled-coil domain containing 50
chr4	7828149	7904830	76682	88	4	7758714	7872313	113600	2	60312	ENST00000360265.8	ENSG00000196526	AFAP1	actin filament associated protein 1
chr4	13888480	13923007	34528	180	4	13820110	13977075	156966	1	101929071	ENST00000503532.1	ENSG00000250634	LINC01182	long intergenic non-protein coding RNA 1182
chr4	73660939	73690108	29170	766	4	73573145	73620631	47487	2	166824	ENST00000342081.7	ENSG00000169435	RASSF6	Ras association domain family member 6
chr4	73703406	73736094	32689	254	4	73740541	73742330	1790	1	3576	ENST00000401931.1	ENSG00000169429	CXCL8	C-X-C motif chemokine ligand 8
chr4	76965911	77011574	45664	759	4	76985024	77011775	26752	1	55752	ENST00000512778.1	ENSG00000138758	SEPTIN11	septin 11
chr4	80068265	80078814	10550	657	4	79901146	80073229	172084	2	118429	ENST00000403729.7	ENSG00000163297	ANTXR2	ANTXR cell adhesion molecule 2
chr4	80213780	80241564	27785	559	4	80197504	80204324	6821	1	56978	ENST00000415738.2	ENSG00000152784	PRDM8	PR/SET domain 8
chr4	85776140	85808612	32473	463	4	85778706	86001223	222518	1	83478	ENST00000395183.6	ENSG00000138639	ARHGAP24	Rho GTPase activating protein 24
chr4	113943068	113972458	29391	812	4	113903505	113979611	76107	2	79642	ENST00000636527.1	ENSG00000180801	ARSJ	arylsulfatase family member J
chr4	140085740	140138001	52262	261	4	140128015	140134565	6551	1	101927516	ENST00000509184.1	NA	LOC101927516	uncharacterized LOC101927516
chr4	156750374	156803713	53340	71	4	156762803	156773717	10915	2	56034	ENST00000504672.5	ENSG00000145431	PDGFC	platelet derived growth factor C
chr4	156930454	156968323	37870	182	4	156763090	156970903	207814	2	56034	ENST00000422544.2	ENSG00000145431	PDGFC	platelet derived growth factor C
chr5	9045882	9061458	15577	945	5	9053816	9053895	80	2	100616326	ENST00000582271.1	ENSG00000266415	MIR4636	microRNA 4636
chr5	14146226	14209221	62996	313	5	14183798	14399400	215603	1	7204	ENST00000509967.6	ENSG00000038382	TRIO	trio Rho guanine nucleotide exchange factor
chr5	33788074	33856339	68266	119	5	33576963	33840312	263350	2	81792	ENST00000504582.5	ENSG00000151388	ADAMTS12	ADAM metallopeptidase with thrombospondin type 1 motif 12
chr5	53004129	53045251	41123	415	5	52989440	53090657	101218	1	3673	ENST00000510722.1	ENSG00000164171	ITGA2	integrin subunit alpha 2
chr5	53324333	53392056	67724	73	5	53480626	53487106	6481	1	10468	ENST00000396947.7	ENSG00000134363	FST	follistatin
chr5	53406169	53438733	32565	382	5	53480626	53487106	6481	1	10468	ENST00000396947.7	ENSG00000134363	FST	follistatin
chr5	61274923	61330075	55153	269	5	61201304	61304801	103498	2	105378992	ENST00000511794.6	ENSG00000249279	LINC02057	long intergenic non-protein coding RNA 2057
chr5	65142505	65218165	75661	36	5	65151528	65198765	47238	2	11174	ENST00000314351.9	ENSG00000049192	ADAMTS6	ADAM metallopeptidase with thrombospondin type 1 motif 6
chr5	96017324	96050361	33038	493	5	96079138	96079212	75	1	693168	ENST00000384846.1	ENSG00000207578	MIR583	microRNA 583
chr5	96065620	96094745	29126	416	5	96079138	96079212	75	1	693168	ENST00000384846.1	ENSG00000207578	MIR583	microRNA 583
chr5	98306896	98315502	8607	712	5	98085871	98161352	75482	2	105379098	ENST00000505908.2	ENSG00000248901	LINC01846	long intergenic non-protein coding RNA 1846
chr5	115450369	115462706	12338	912	5	115520908	115544775	23868	2	56929	ENST00000274457.5	ENSG00000145780	FEM1C	fem-1 homolog C
chr5	122162641	122183526	20886	614	5	122160191	122180061	19871	1	100505841	ENST00000514637.1	ENSG00000250803	LOC100505841	zinc finger protein 474-like
chr5	132085103	132104553	19451	520	5	132073789	132076170	2382	1	1437	ENST00000296871.4	ENSG00000164400	CSF2	colony stimulating factor 2
chr5	132413406	132439488	26083	552	5	132419864	132460930	41067	1	441108	ENST00000621237.1	ENSG00000197536	IRF1-AS1	IRF1 antisense RNA 1
chr5	135993737	136021525	27789	498	5	136028988	136046440	17453	1	7045	ENST00000504185.5	ENSG00000120708	TGFBI	transforming growth factor beta induced
chr5	140292983	140325357	32375	296	5	140245035	140303101	58067	2	5201	ENST00000261813.9	ENSG00000113068	PFDN1	prefoldin subunit 1
chr5	142320925	142328833	7909	876	5	142325293	142464054	138762	1	101926941	ENST00000510311.5	ENSG00000231185	SPRY4-AS1	SPRY4 antisense RNA 1
chr5	142356019	142364552	8534	671	5	142353543	142375654	22112	1	101926941	ENST00000514303.1	ENSG00000231185	SPRY4-AS1	SPRY4 antisense RNA 1
chr5	143234796	143262859	28064	350	5	143207200	143216770	9571	1	23092	ENST00000425417.2	ENSG00000145819	ARHGAP26	Rho GTPase activating protein 26
chr5	143535839	143563021	27183	414	5	143277931	143435512	157582	2	2908	ENST00000343796.6	ENSG00000113580	NR3C1	nuclear receptor subfamily 3 group C member 1
chr5	148962475	148988388	25914	342	5	149001567	149006912	5346	2	79628	ENST00000643113.1	ENSG00000169247	SH3TC2	SH3 domain and tetratricopeptide repeats 2
chr5	149133672	149175886	42215	122	5	149141483	149260542	119060	1	22885	ENST00000326685.11	ENSG00000173210	ABLIM3	actin binding LIM protein family member 3
chr5	150018100	150065340	47241	501	5	150053838	150054820	983	2	1436	ENST00000509861.1	ENSG00000182578	CSF1R	colony stimulating factor 1 receptor
chr5	151659180	151700230	41051	150	5	151676945	151687910	10966	1	101927096	ENST00000510576.6	ENSG00000249035	CLMAT3	colorectal liver metastasis associated transcript 3
chr5	151738151	151746811	8661	417	5	151742822	151746563	3742	2	475	ENST00000522145.5	ENSG00000177556	ATOX1	antioxidant 1 copper chaperone
chr5	157600468	157608538	8071	901	5	157477304	157575775	98472	2	8728	ENST00000257527.8	ENSG00000135074	ADAM19	ADAM metallopeptidase domain 19
chr5	172757791	172778241	20451	581	5	172758263	172762517	4255	1	101928093	ENST00000518941.2	ENSG00000253295	LOC101928093	uncharacterized LOC101928093
chr5	172795087	172807800	12714	824	5	172768096	172771195	3100	2	1843	ENST00000239223.4	ENSG00000120129	DUSP1	dual specificity phosphatase 1
chr5	172850755	172881867	31113	306	5	172834411	172920571	86161	1	57222	ENST00000523291.5	ENSG00000113719	ERGIC1	endoplasmic reticulum-golgi intermediate compartment 1
chr5	172896830	172932801	35972	411	5	172905217	172924080	18864	1	57222	ENST00000518247.5	ENSG00000113719	ERGIC1	endoplasmic reticulum-golgi intermediate compartment 1
chr5	173452700	173475761	23062	235	5	173578275	173581554	3280	1	285593	ENST00000663273.1	ENSG00000253955	LOC285593	uncharacterized LOC285593
chr6	4344151	4370238	26088	560	6	4491807	4495769	3963	1	105374895	ENST00000563079.1	NA	LINC02533	long intergenic non-protein coding RNA 2533
chr6	14728027	14745860	17834	757	6	14283048	14285454	2407	2	102216342	ENST00000635227.1	ENSG00000226673	LINC01108	long intergenic non-protein coding RNA 1108
chr6	16711729	16748495	36767	758	6	16432564	16750092	317529	2	6310	ENST00000483591.6	ENSG00000124788	ATXN1	ataxin 1
chr6	30749264	30785073	35810	328	6	30766798	30792250	25453	1	105375013	ENST00000439406.6	ENSG00000228022	HCG20	HLA complex group 20
chr6	44006684	44073299	66616	41	6	43995773	44074580	78808	2	101929705	ENST00000652850.1	ENSG00000237686	LOC101929705	uncharacterized LOC101929705
chr6	52536630	52573593	36964	596	6	52576787	52584001	7215	1	401264	ENST00000606558.6	ENSG00000225791	TRAM2-AS1	TRAM2 antisense RNA 1 (head to head)
chr6	56684740	56733692	48953	181	6	56572127	56693303	121177	2	667	ENST00000652573.1	ENSG00000151914	DST	dystonin
chr6	85455216	85467018	11803	929	6	85471381	85492161	20781	1	4907	ENST00000416334.5	ENSG00000135318	NT5E	5'-nucleotidase ecto
chr6	112222068	112251715	29648	870	6	112236093	112307009	70917	1	101927640	ENST00000433684.6	NA	LAMA4-AS1	LAMA4 antisense RNA 1
chr6	117485163	117499277	14115	957	6	117482662	117549797	67136	1	285761	ENST00000338728.9	ENSG00000164465	DCBLD1	discoidin, CUB and LCCL domain containing 1
chr6	129489345	129511582	22238	701	6	129490683	129502672	11990	1	3908	ENST00000498257.5	ENSG00000196569	LAMA2	laminin subunit alpha 2
chr6	129662699	129703826	41128	190	6	129576132	129710177	134046	2	93663	ENST00000368149.3	ENSG00000146376	ARHGAP18	Rho GTPase activating protein 18
chr6	130587046	130605073	18028	624	6	130437117	130443061	5945	1	114801	ENST00000392429.1	ENSG00000164484	TMEM200A	transmembrane protein 200A
chr6	140040936	140079460	38525	241	6	140075158	140093721	18564	1	100507477	ENST00000657358.1	ENSG00000236013	LOC100507477	uncharacterized LOC100507477
chr6	158024940	158072210	47271	107	6	158033490	158063872	30383	1	8871	ENST00000485863.1	ENSG00000078269	SYNJ2	synaptojanin 2
chr7	47450526	47460965	10440	789	7	47435282	47453231	17950	2	64759	ENST00000413551.1	ENSG00000136205	TNS3	tensin 3
chr7	55047461	55087869	40409	263	7	55109723	55146724	37002	1	1956	ENST00000450046.1	ENSG00000146648	EGFR	epidermal growth factor receptor
chr7	55126056	55140427	14372	896	7	55152337	55207337	55001	1	1956	ENST00000638463.1	ENSG00000146648	EGFR	epidermal growth factor receptor
chr7	77408400	77464194	55795	70	7	77416673	77425444	8772	1	101927243	ENST00000608884.2	NA	LOC101927243	uncharacterized LOC101927243
chr7	79979216	79990166	10951	727	7	80106208	80217965	111758	1	2770	ENST00000648663.1	ENSG00000127955	GNAI1	G protein subunit alpha i1
chr7	81616274	81640482	24209	271	7	81576386	81626216	49831	2	100128317	ENST00000455420.5	ENSG00000233491	LOC100128317	uncharacterized LOC100128317
chr7	92612808	92646254	33447	536	7	92614714	92618277	3564	2	1021	ENST00000467166.1	ENSG00000105810	CDK6	cyclin dependent kinase 6
chr7	92717097	92768979	51883	167	7	92671235	92725710	54476	2	1021	ENST00000473078.1	ENSG00000105810	CDK6	cyclin dependent kinase 6
chr7	94144972	94158566	13595	605	7	93996031	94004382	8352	2	10282	ENST00000425626.1	ENSG00000105829	BET1	Bet1 golgi vesicular membrane trafficking protein
chr7	101114377	101144083	29707	388	7	101127089	101139266	12178	1	5054	ENST00000223095.4	ENSG00000106366	SERPINE1	serpin family E member 1
chr7	104971692	104985305	13614	625	7	105014190	105114084	99895	1	55904	ENST00000257745.8	ENSG00000005483	KMT2E	lysine methyltransferase 2E
chr7	115340826	115360274	19449	348	7	115061537	115231355	169819	2	104355291	ENST00000419883.1	ENSG00000233607	LINC01392	long intergenic non-protein coding RNA 1392
chr7	116315913	116340848	24936	575	7	116289878	116506108	216231	1	858	ENST00000462876.5	ENSG00000105971	CAV2	caveolin 2
chr7	116555982	116589149	33168	310	7	116563594	116571234	7641	2	100996266	ENST00000421965.1	NA	LINC01510	long intergenic non-protein coding RNA 1510
chr7	117120824	117134238	13415	597	7	117119686	117198397	78712	1	7982	ENST00000489293.5	ENSG00000004866	ST7	suppression of tumorigenicity 7
chr7	130884776	130924862	40087	33	7	130913508	130930680	17173	1	100506860	ENST00000664231.1	NA	LINC00513	long intergenic non-protein coding RNA 513
chr7	130937365	130962179	24815	247	7	130944168	130984109	39942	2	378805	ENST00000443623.5	ENSG00000231721	LINC-PINT	long intergenic non-protein coding RNA, p53 induced transcript
chr7	134594078	134620793	26716	856	7	134646811	134679808	32998	1	669	ENST00000418040.5	ENSG00000172331	BPGM	bisphosphoglycerate mutase
chr7	139672565	139684508	11944	649	7	139583524	139717013	133490	2	28996	ENST00000342645.7	ENSG00000064393	HIPK2	homeodomain interacting protein kinase 2
chr8	11853401	11902313	48913	499	8	11842524	11868087	25564	2	1508	ENST00000353047.11	ENSG00000164733	CTSB	cathepsin B
chr8	13351899	13377839	25941	344	8	13100606	13276873	176268	2	10395	ENST00000503161.6	ENSG00000164741	DLC1	DLC1 Rho GTPase activating protein
chr8	16406354	16423991	17638	551	8	16175263	16567362	392100	2	4481	ENST00000518026.5	ENSG00000038945	MSR1	macrophage scavenger receptor 1
chr8	16748504	16769006	20503	557	8	16175263	16567362	392100	2	4481	ENST00000518026.5	ENSG00000038945	MSR1	macrophage scavenger receptor 1
chr8	19126457	19153281	26825	726	8	18936041	19084730	148690	2	23362	ENST00000521475.1	ENSG00000156011	PSD3	pleckstrin and Sec7 domain containing 3
chr8	19169135	19217339	48205	224	8	19183674	19235677	52004	2	100128993	ENST00000518417.1	NA	LOC100128993	uncharacterized LOC100128993
chr8	23523177	23561532	38356	441	8	23528956	23571463	42508	1	51312	ENST00000417331.6	ENSG00000147454	SLC25A37	solute carrier family 25 member 37
chr8	23719899	23762966	43068	525	8	23702451	23706598	4148	2	137814	ENST00000325017.3	ENSG00000180053	NKX2-6	NK2 homeobox 6
chr8	24194779	24230124	35346	867	8	24294069	24311427	17359	1	10863	ENST00000523379.5	ENSG00000042980	ADAM28	ADAM metallopeptidase domain 28
chr8	29655000	29676330	21331	796	8	29673922	29735223	61302	2	619351	ENST00000518623.5	ENSG00000251191	LINC00589	long intergenic non-protein coding RNA 589
chr8	32321914	32348566	26653	299	8	32440704	32448803	8100	1	100874286	ENST00000657615.1	ENSG00000254049	NRG1-IT3	NRG1 intronic transcript 3
chr8	39026523	39043040	16518	698	8	39018615	39018683	69	2	109616979	ENST00000384470.1	ENSG00000207199	SNORD38D	small nucleolar RNA, C/D box 38D
chr8	48302332	48324194	21863	364	8	48551567	48698510	146944	1	101929268	ENST00000522575.1	ENSG00000253608	LOC101929268	uncharacterized LOC101929268
chr8	48406319	48433270	26952	240	8	48551567	48698510	146944	1	101929268	ENST00000522575.1	ENSG00000253608	LOC101929268	uncharacterized LOC101929268
chr8	54149917	54171763	21847	707	8	54136508	54147858	11351	1	29088	ENST00000522521.2	ENSG00000137547	MRPL15	mitochondrial ribosomal protein L15
chr8	58826315	58892453	66139	66	8	58583508	58659853	76346	2	8439	ENST00000038176.8	ENSG00000035681	NSMAF	neutral sphingomyelinase activation associated factor
chr8	61757346	61773767	16422	291	8	61714788	61714859	72	1	100616484	ENST00000583453.1	ENSG00000264408	MIR4470	microRNA 4470
chr8	66112776	66133435	20660	451	8	66126896	66175485	48590	1	84675	ENST00000353317.9	ENSG00000147573	TRIM55	tripartite motif containing 55
chr8	117998485	118056895	58411	110	8	117822465	118110414	287950	2	2131	ENST00000436216.2	ENSG00000182197	EXT1	exostosin glycosyltransferase 1
chr8	118896417	118929361	32945	151	8	118924475	118929073	4599	2	4982	ENST00000521597.1	ENSG00000164761	TNFRSF11B	TNF receptor superfamily member 11b
chr8	122078397	122190142	111746	1	8	122414332	122428551	14220	2	105375734	ENST00000533992.1	NA	SMILR	smooth muscle induced lncRNA, enhancer of proliferation
chr8	122310288	122324960	14673	172	8	122414332	122428551	14220	2	105375734	ENST00000533992.1	NA	SMILR	smooth muscle induced lncRNA, enhancer of proliferation
chr8	126824776	126834708	9933	826	8	126876891	127399211	522321	1	100750225	ENST00000646670.1	ENSG00000253438	PCAT1	prostate cancer associated transcript 1
chr8	127205924	127238898	32975	206	8	127152871	127218968	66098	2	100507056	ENST00000641991.1	NA	CCAT1	colon cancer associated transcript 1
chr8	127898793	127932517	33725	124	8	127916559	127943001	26443	1	5820	ENST00000669407.1	ENSG00000249859	PVT1	Pvt1 oncogene
chr9	15999058	16064139	65082	136	9	15887795	15920334	32540	1	203238	ENST00000472806.1	ENSG00000164989	CCDC171	coiled-coil domain containing 171
chr9	21656597	21690723	34127	115	9	21453802	21559900	106099	2	554202	ENST00000654736.1	ENSG00000171889	MIR31HG	MIR31 host gene
chr9	37937668	37985280	47613	828	9	37879400	37904353	24954	2	92014	ENST00000496760.5	ENSG00000122696	SLC25A51	solute carrier family 25 member 51
chr9	37998738	38048561	49824	494	9	37588413	38068687	480275	2	6461	ENST00000540557.1	ENSG00000107338	SHB	SH2 domain containing adaptor protein B
chr9	89137549	89156249	18701	612	9	89005771	89178818	173048	2	53358	ENST00000375835.9	ENSG00000148082	SHC3	SHC adaptor protein 3
chr9	110626734	110660958	34225	78	9	110668779	110801620	132842	1	4593	ENST00000416899.7	ENSG00000030304	MUSK	muscle associated receptor tyrosine kinase
chr9	111938613	111966846	28234	599	9	111932100	111932169	70	1	100616114	ENST00000582284.1	ENSG00000266315	MIR4668	microRNA 4668
chr9	112011828	112074695	62868	126	9	112041083	112058471	17389	2	64420	ENST00000475283.2	ENSG00000106868	SUSD1	sushi domain containing 1
chr9	113619278	113625720	6443	976	9	113595472	113597738	2267	1	5998	ENST00000490241.1	ENSG00000138835	RGS3	regulator of G protein signaling 3
chr9	115590353	115617029	26677	589	9	115739339	115741498	2160	2	101928775	ENST00000646159.1	NA	LOC101928775	uncharacterized LOC101928775
chr9	125646163	125663738	17576	595	9	125444501	125650417	205917	2	79109	ENST00000420643.5	ENSG00000119487	MAPKAP1	MAPK associated protein 1
chr9	127554372	127585037	30666	228	9	127505339	127578989	73651	2	64855	ENST00000373314.7	ENSG00000136830	NIBAN2	niban apoptosis regulator 2
chr9	131981357	132009297	27941	316	9	132031886	132079645	47760	2	9442	ENST00000444872.3	ENSG00000160563	MED27	mediator complex subunit 27
chrX	29652292	29666025	13734	968	23	29574278	29574358	81	1	100847047	ENST00000578142.1	ENSG00000264090	MIR4666B	microRNA 4666b
chrX	45695996	45718312	22317	380	23	45730752	45731688	937	1	392452	ENST00000377927.3	NA	LOC392452	mitochondrial fission factor pseudogene
chrX	45771489	45809680	38192	7	23	45747015	45747124	110	2	407007	ENST00000384992.3	ENSG00000207725	MIR222	microRNA 222
List of the 382 SES identified by ROSE algorithm in SK-LMS-1 HDAC4 depleted cells
