# Supplementary material for: HDAC4 degradation during senescence unleashes an epigenetic program driven by AP-1/p300 at selected enhancers and super-enhancers
Source: Genome Biol. 2021 May 10;22:129. doi: 10.1186/s13059-021-02340-z (PMC8108360; doi:10.1186/s13059-021-02340-z)
Supplement: Supplementary file 6 — Additional file 6: Supplementary Table S5/List of primers used for cloning, genome editing and PCR. [file 13059_2021_2340_MOESM6_ESM.xlsx]

## Sheet: Foglio1
Primer name	Sequence (5'->3')	Application
MYR FW ECORI	AAAGAATTCATGGGGAGCAGCAAGAGCAAG	Cloning
AKT1 RV ECORI	AAAGAATTCGGCCGTGCCGCTGGCCGAGT	Cloning
MYR FW NHEI	AAAAGCTAGCATGGGGAGCAGCAAGAGCAAG	Cloning
AKT1 RV XBAI	AAATCTAGATCAGGCCGTGCCGCTG	Cloning
AKT1 RV SALI NO STOP	AAAGTCGACGGCCGTGCCGCTGGCC	Cloning
AKT1 STOP RV BAMHI	AAAAGGATCCTCAGGCCGTGCCGCTG	Cloning
Cas9 BAMHI FW	GAGGATCCATGTACCCATACGATGTTCC	Cloning
Cas9 ECORI RV	GAGAATTCTTAGCTGGCCTCCACCTTTC	Cloning
NLS RV ECORI	AAAGAATTCGACCTTCCGCTTCTTCTTTG	Cloning
E1A FW NHEI	aaaGCTAGCATGAGACATATTATCTGCCA	Cloning
E1A RV BAMHI STOP	aaaGGATCCttatggcctggggcgtttac	Cloning
E1A MLUI FW	AAAACGCGTATGAGACATATTATCTGCCACG	Cloning
E1A 143 BGLII RV STOP	AAAAGATCTTTATTCAGACACAGGACCCTCT	Cloning
E1A 143 SALI RV STOP	AAAGTCGACTTATTCAGACACAGGACC	Cloning
GFP FW MLUI	AAAACGCGTATGGTGAGCAAGGGCGAGG	Cloning
GFP BGLII RV	AAAAGATCTCTTGTACAGCTCGTCCATGCCG	Cloning
hHDAC4 ECORI FW	CATGAATTCATGAGCTCCCAAAGCCATCCA	Cloning
hHDAC4 ECORI RV	CATGAATTCCAGGGGCGGCTCCTCTTCCAT	Cloning
HDAC4 MLUI FW	AAAACGCGTATGAGCTCCCAAAGCCATCCAG	Cloning
ERa ECORI RV STOP	AAACATGAATTCCTACGTACTCGTGTTGGGGAAGC	Cloning
ERa SAL RV NO STOP	AAACATGTCGACCGTACTCGTGTTGGGGAAGC	Cloning
HRAS FW NHEI	AAAGCTAGCATGACGGAATATAAGCTGGT	Cloning
HRAS RV BAMHI	AAAGGATCCTCAGGAGAGCACACACTTG	Cloning
HRAS BAMHI FW	AAAGGATCCATGACGGAATATAAGCTG	Cloning
HRAS XHOI RV no stop	AAACTCGAGGGAGAGCACACACTTGCA	Cloning
BGLII FLAG AGEI MAVS FW	AAAAGATCTATGGATTACAAGGACGATGACAAGACCGGTCCGTTTGCTGAAGAC	Cloning
HDAC3 BAMHI FW	AAAGGATCCATGGCCAAGACCGTGGC	Cloning
HDAC3 no stop BSRGI RV	AAATGTACAAATCTCCACATCGCTTTCCTTG	Cloning
HDAC3 no stop ECORI RV	AAAGAATTCAATCTCCACATCGCTTTCCTTG	Cloning
PURO FW NCOI	AAACCATGGATGACCGAGTACAAGCCCACG	Cloning
PURO RV SACI	AAAGAGCTCTCAGGCACCGGGCTTGCG	Cloning
FLAG FW BAMHI	AAAGGATCCATGGACTATAAGGACCACG	Cloning
FLAG SNABI FW	AAATACGTAATGGATTACAAGGACGACGATGACAAG	Cloning
sgRNA1 HDAC4 FW	CACCGGCAGGATTCAGCAGCTCCAC	Crispr/Cas9
sgRNA1 HDAC4 RV	AAACGTGGAGCTGCTGAATCCTGCC	Crispr/Cas9
sgRNA2 HDAC4 FW	CACCGCGTGAACCACATGCCCAGCA	Crispr/Cas9
sgRNA2 HDAC4 RV	AAACTGCTGGGCATGTGGTTCACGC	Crispr/Cas9
sgRNA4 HDAC4 FW	CACCGGATTCAGCAGCTCCACTGGC	Crispr/Cas9
sgRNA4 HDAC4 RV	AAACGCCAGTGGAGCTGCTGAATCC	Crispr/Cas9
sgRNA5 HDAC4 FW	CACCGTTCTGGCCGAGACCAGCCAG	Crispr/Cas9
sgRNA5 HDAC4 RV	AAACCTGGCTGGTCTCGGCCAGAAC	Crispr/Cas9
IL1B_sgRNA_SE1_IVT_FW	TAATACGACTCACTATAGGATCTGAATGGAGCCAGCAG	IVT
IL1B_sgRNA_SE1_IVT_RV	TTCTAGCTCTAAAACCTGCTGGCTCCATTCAGATC	IVT
IL1B_sgRNA_SE2_IVT_FW	TAATACGACTCACTATAGGAGTAGCCTGGCATCGGCTG	IVT
IL1B_sgRNA_SE2_IVT_RV	TTCTAGCTCTAAAACCAGCCGATGCCAGGCTACTC	IVT
IL1B_sgRNA_SE3_IVT_FW	TAATACGACTCACTATAGGCTCTGTAGCAGCAGATGAT	IVT
IL1B_sgRNA_SE3_IVT_RV	TTCTAGCTCTAAAACCAGCCGATGCCAGGCTACTC	IVT
IL1B_sgRNA_SE4_IVT_FW	TAATACGACTCACTATAGGCTTCTGCTCTGTCTGGATT	IVT
IL1B_sgRNA_SE4_IVT_RV	TTCTAGCTCTAAAACAATCCAGACAGAGCAGAAGC	IVT
SOD2_sgRNA_SE1_IVT_FW	TAATACGACTCACTATAGGGTCATTAAATTTGCTTCAT	IVT
SOD2_sgRNA_SE1_IVT_RV	TTCTAGCTCTAAAACATGAAGCAAATTTAATGACC	IVT
SOD2_sgRNA_SE2_IVT_FW	TAATACGACTCACTATAGGGTGATCCTCTGGCAAGAAG	IVT
SOD2_sgRNA_SE2_IVT_RV	TTCTAGCTCTAAAACCTTCTTGCCAGAGGATCACC	IVT
SOD2_sgRNA_SE3_IVT_FW	TAATACGACTCACTATAGGCAAGAAGGGGAATGAGCAC	IVT
SOD2_sgRNA_SE3_IVT_RV	TTCTAGCTCTAAAACGTGCTCATTCCCCTTCTTGC	IVT
SOD2_sgRNA_SE4_IVT_FW	TAATACGACTCACTATAGGGGTGATCCTCTGGCAAGAA	IVT
SOD2_sgRNA_SE4_IVT_RV	TTCTAGCTCTAAAACTTCTTGCCAGAGGATCACCC	IVT
CXCL8_sgRNA_SE1_IVT_FW	TAATACGACTCACTATAGGTTCAAGACAGTGCAGGTGG	IVT
CXCL8_sgRNA_SE1_IVT_RV	TTCTAGCTCTAAAACCCACCTGCACTGTCTTGAAC	IVT
CXCL8_sgRNA_SE2_IVT_FW	TAATACGACTCACTATAGGTATGAGAAATGTGTGCCCA	IVT
CXCL8_sgRNA_SE2_IVT_RV	TTCTAGCTCTAAAACTGGGCACACATTTCTCATAC	IVT
CXCL8_sgRNA_SE3_IVT_FW	TAATACGACTCACTATAGGCTTCCCTATAAGTGCCAAG	IVT
CXCL8_sgRNA_SE3_IVT_RV	TTCTAGCTCTAAAACCTTGGCACTTATAGGGAAGC	IVT
CXCL8_sgRNA_SE4_IVT_FW	TAATACGACTCACTATAGGAGAAAGAAACTGCTAGCAC	IVT
CXCL8_sgRNA_SE4_IVT_RV	TTCTAGCTCTAAAACGTGCTAGCAGTTTCTTTCTC	IVT
AREG_sgRNA_TE1_IVT_FW	TAATACGACTCACTATAGGTAATTAGCACAATGTAGTA	IVT
AREG_sgRNA_TE1_IVT_RV	TTCTAGCTCTAAAACTACTACATTGTGCTAATTAC	IVT
AREG_sgRNA_TE2_IVT_FW	TAATACGACTCACTATAGGAGACAGAGGCAGTACAGTG	IVT
AREG_sgRNA_TE2_IVT_RV	TTCTAGCTCTAAAACCACTGTACTGCCTCTGTCTC	IVT
AREG_sgRNA_TE3_IVT_FW	TAATACGACTCACTATAGGAATTCGAATGTGACAATAG	IVT
AREG_sgRNA_TE3_IVT_RV	TTCTAGCTCTAAAACCTATTGTCACATTCGAATTC	IVT
HDAC4 V31L FW	CACATGCCCAGCACCCTGCATGTGGCCAC	Mutagenesis
HDAC4 V31L RV	GTGGCCACATCCAGGGTGCTGGGATGTG	Mutagenesis
Primer name	Sequence (5'->3')	Application
hJUN FW rt	CACGTTAACAGTGGGTGCCA	qPCR
hJUN RV rt	CCCCGACGGTCTCTCTTCA	qPCR
hACTB FW rt	CGC CGC CAG CTC ACC ATG	qPCR
hACTB RV rt	CAC GAT GGA GGG GAA GAC GG	qPCR
hCDKN1A RT FW	AGTCAGTTCCTTGTGGAGCC	qPCR
hCDKN1A RT RV	CATGGGTTCTGACGGACAT	qPCR
hCDKN2A FW RT	GTTACGGTCGGAGGCCG	qPCR
hCDKN2A RV RT	GTGAGAGTGGCGGGGTC	qPCR
hCSF2 RT FW	TCCTGAACCTGAGTAGAGACAC	qPCR
hCSF2 RT RV	TGCTGCTTGTAGTGGCTGG	qPCR
hDDX58 RT FW	TGTGCTCCTACAGGTTGTGGA	qPCR
hDDX58 RT RV	CACTGGGATCTGATTCGCAAAA	qPCR
AREG RT FW	GTG GTG CTG TCG CTC TTG ATA	qPCR
AREG RT RV	CCC CAG AAA ATG GTT CAC GCT	qPCR
SOD2 FW RT	GGAAGCCATCAAACGTGACTT	qPCR
SOD2 RV RT	CCCGTTCCTTATTGAAACCAAGC	qPCR
AKR1E2 RT FW	TACCGGCACTTCGACTGTG	qPCR
AKR1E2 RT RV	GATCCTCCCGTCTTACAGCG	qPCR
VEGFC RT FW	AGCTACCTCAGCAAGACGTTAT	qPCR
VEGFC RT RV	GCTGGCAGGGAACGTCTAAT	qPCR
hFBXO32 FW	ATGCCACTCAGGGATGTGA	qPCR
hFBXO32 RV	TTCTCAACTGCCATTCTGGA	qPCR
hFOXO1 RT FW	AAGAGCGTGCCCTACTTCAA	qPCR
hFOXO1 RT RV	GCACACGAATGAACTTGCTG	qPCR
hGADD45a FW	CTCTTGGAGACCGACGCTG	qPCR
hGADD45a RV	GCAGGATCCTTCCATTGAGA	qPCR
hGAPDH RT fw	CCCTTCATTGACCTCAACTACATG	qPCR
hGAPDH RT RV	TGGGATTTCCATTGATGACAAGC	qPCR
hHDAC4 RT FW	CAAGAACAAGGAGAAGGGCAAAG	qPCR
hHDAC4 RT RV	GGAGAACTCTGGTCAAGGGAACTG	qPCR
hHDAC5 RT FW	ACTTCTCTGCACAGCATCCC	qPCR
hHDAC5 RT RV	AGTGTGGGGTCCACAGAGC	qPCR
hHDAC7 RT FW	CTCACTGTCAGCCCCAGAG	qPCR
hHDAC7 RT RV	CTGGTGCTTCAGCATGACC	qPCR
hHDAC9 RT FW	AGTAGAGAGGCATCGCAGAGA	qPCR
hHDAC9 RT RV	GGAGTGTCTTTCGTTGCTGAT	qPCR
hHPRT RT FW	AGACTTTGCTTTCCTTGGTCAGG	qPCR
hHPRT RT RV	GTCTGGCTTATATCCAACACTTCG	qPCR
hIL1B RT FW	GAAGCTGATGGCCCTAAACA	qPCR
hIL1B RT RV	AAGCCCTTGCTGTAGTGGTG	qPCR
hCXCL8 FW RT	CGGAAGGAACCATCTCACTG	qPCR
hCXCL8 RV RT	AGCACTCCTTGGCAAAACTG	qPCR
hIGFBP7 FW RT	GCTCAAGTACACCTGGGCAC	qPCR
hIGFBP7 RV RT	CATCACCCAGGTCAGCAAG	qPCR
AREG_RT_FW	GTG GTG CTG TCG CTC TTG ATA	qPCR
AREG_RT_RV	CCC CAG AAA ATG GTT CAC GCT	qPCR
SOD2_-8272/-8609_FW	CATGGGACCAGCATTTGATCCAG	qChIP-PCR
SOD2_-8272/-8609_RV	TGTAAAGGTCACACTTGGGCT	qChIP-PCR
IL1B_-40778/-40879_FW	TTATTGAACTCTGGAGGGCAG	qChIP-PCR
IL1B_-40778/-40879_RV	ACCTCTCTAGCAACCCCATT	qChIP-PCR
IL1B_-41568/-41917_FW	CAGTGAGTTGGGGGTGACTC	qChIP-PCR
IL1B_-41568/-41917_RV	TCCCAGCAGAGCTGTTCAAG	qChIP-PCR
IL1B_-43457/-43647_FW	TGTTGAGCTGGCTCTTGGAG	qChIP-PCR
IL1B_-43457/-43647_RV	AGCATAGGAGCTCGGTCAGA	qChIP-PCR
CXCL8_-37448/-37180_FW	AGGTACTACTTCCCTCCAGGAC	qChIP-PCR
CXCL8_-37448/-37180_RV	GTGGTGTCTGAACCCTAGTCA	qChIP-PCR
CXCL8_-34976/-34805_FW	CTACCTGCGATGCGGTCTAA	qChIP-PCR
CXCL8_-34976/-34805_RV	ACCTTCACCAAGCAGTCCAA	qChIP-PCR
CXCL8_-32362/-31830_FW	GAAACTGCTAGCACAGGAAAGC	qChIP-PCR
CXCL8_-32362/-31830_RV	TTGGAAACTCAGGCTCTGGGA	qChIP-PCR
AREG_-30365/-30003_FW	ACCTGGACTACTCCCCTACC	qChIP-PCR
AREG_-30365/-30003_RV	AACGCTGCTCTTACCAGAGGT	qChIP-PCR
AREG_-31848/-31111_FW	ATGACTGTCTCTGATGGAGCTG	qChIP-PCR
AREG_-31848/-31111_RV	TGCAAAGGCTCTGAAATGAGC	qChIP-PCR
m and h IRF7 FW	GTG ACC ATC ATG TAC AAG GG	qPCR
m and h IRF7 RV	TAC ACC TTG CAC TTG CCC	qPCR
mActb fw rt	GGCTGTATTCCCCTCCATCG	qPCR
mActb rv rt	CCAGTTGGTAACAATGCCATGT	qPCR
mB2m fw	GTCTCACTGACCGGCCTGTATG	qPCR
mB2m rv	CCCGTTCTTCAGCATTTGGATTTC	qPCR
mCdkn1a FW RT	CAGATCCACAGCGATATCCA	qPCR
mCdkn1a RV RT	ACGGGACCGAAGAGACAAC	qPCR
mCdkn2a FW RT	CGTGAACATGTTGTTGAGGC	qPCR
mCdkn2a RV RT	GCAGAAGAGCTGCTACGTGA	qPCR
mHprt fw	GTGTTGGATACAGGCCAGACTTTG	qPCR
mHprt rv	ACTAACAGGACTCCTCGTATTTGC	qPCR
mIfih1 fw	AGATCAACACCTGTGGTAACACC	qPCR
mIfih1 rv	CTCTAGGGCCTCCACGAACA	qPCR
mIgfbp7 fw	AAGAGGCGGAAGGGTAAAGC	qPCR
mIgfbp7 rv	TGGGGTAGGTGATGCCGTT	qPCR
mIl1b fw	GAAATGCCACCTTTTGACAGTG	qPCR
mIl1b rv	TGGATGCTCTCATCAGGACAG	qPCR
