# Supplementary material for: HDAC4 degradation during senescence unleashes an epigenetic program driven by AP-1/p300 at selected enhancers and super-enhancers
Source: Genome Biol. 2021 May 10;22:129. doi: 10.1186/s13059-021-02340-z (PMC8108360; doi:10.1186/s13059-021-02340-z)
Supplement: Supplementary file 7 — Additional file 7: Supplementary Table S6/List of the antibodies used in this paper. [file 13059_2021_2340_MOESM7_ESM.xlsx]

## Sheet: Foglio1
ANTIBODY	SOURCE	IDENTIFIER
LMNA/C	Santa Cruz Biotechnology	sc376248
LMNB1	Santa Cruz Biotechnology	sc377000
RACK1	Santa Cruz Biotechnology	sc17754
GFP	Home-made	doi: 10.1091/mbc.e03-08-0624
HDAC4	Home-made	doi: 10.1091/mbc.e03-08-0624
Phospho-HDAC4 (Ser246)/HDAC5 (Ser259)/HDAC7 (Ser155) (D27B5) Rabbit mAb #3443	Cell Signalling Technology	#3443
H3	Sigma-Aldrich	H0164
H3K27ac	Abcam	ab177178
H3K27me3	Abcam	ab6002
H3K4me1	Diagenode	C15410037
HDAC5	Home-made	doi: 10.1242/jcs.170357.
HDAC7	Home-made	doi: 10.1002/1878-0261.12503
HDAC9	Home-made	doi: 10.1093/nar/gkz1120.
ACTB	Cell Signalling Technology	#4970
AKT1	Cell Signalling Technology	#2938
HRAS	Abcam	ab97488
Ub	Covance	MMS-257P-200
VIM	Santa Cruz Biotechnology	sc-6260
p21	Sigma-Aldrich	P1484
p53	Home-made	DO-1
GSK3B	Santa Cruz Biotechnology	sc81462
E1A	Santa Cruz Biotechnology	sc-58658
53BP1	Cell Signalling Technology	#88439
FLAG (M2)	Sigma-Aldrich	F1804
p16	Cell Signalling Technology	#92803
p62/SQSTM1	Bethyl Laboratories	A302-856A
CRADD	Cell Signalling Technology	#4899
