# Supplementary material for: HDAC4 degradation during senescence unleashes an epigenetic program driven by AP-1/p300 at selected enhancers and super-enhancers
Source: Genome Biol. 2021 May 10;22:129. doi: 10.1186/s13059-021-02340-z (PMC8108360; doi:10.1186/s13059-021-02340-z)
Supplement: Supplementary file 8 — Additional file 8: Supplementary Table S7/List of the genes belonging to the NFκβ, SASP and RIS signatures analyzed in this manuscript. [file 13059_2021_2340_MOESM8_ESM.xlsx]

## Sheet: Foglio1
NFKB signature	SASP signature	RIS up-regulated genes
A4	ANG	BPGM
ABCA1	AREG	C6orf192
ABCB1	AXL	CA12
ABCB4	BMP2	CEBPD
ABCB9	BMP6	CXCL6
ABCC6	CCL1	FOLR3
ABCG5	CCL13	HEY1
ABCG8	CCL16	HIST2H2AC
ADAM19	CCL2	HSD17B14
ADH1A	CCL26	IL1RAPL1
ADORA1	CCL3	INSIG1
ADORA2A	CCL7	JUP
ADRA2B	CCL8	KCNJ15
AFP	CD55	LOC283050
AGER	CD9	MGC87042
AGT	CSF2	MMP10
AHCTF1	CSF2RB	MT1X
AICDA	CXCL1	NTSR1
AKR1C1	CXCL5	NUDT14
ALOX12	EGFR	OTUB2
ALOX5	ENA78	RAB31
AMACR	EREG	SERPINA9
AMH	ETS2	SERPIND1
ANGPT1	FAS	SLC25A37
APOBEC2	FGF2	STEAP1
APOC3	FGF7	STX3
APOD	GCP2	TNFAIP3
APOE	GDF15	TRAF3IP2
AQP4	GEM	TRIB1
AR	GMFG	TSC22D1
ARFRP1	HGF	WNT7B
ART1	ICAM1	LOC654103
ASPH	ICAM3	CTSK
ASS1	IGF1	SLC20A1
ATP1A2	IGF2R	LPXN
B2M	IGFBP1	PDE4B
BACE1	IGFBP2	CST4
BAX	IGFBP6	CXCL10
BCL2	IGFBP7	RAC2
BCL2A1	IL13	ODC1
BCL2L1	IL15	NINJ1
BCL2L11	IL1A	SLC6A15
BCL3	IL1B	ABCA1
BDKRB1	IL6	SQRDL
BDKRB1	IL7	PDPN
BDNF	INHBA	SLC11A2
BGN	IQGAP2	TMEM132A
BLIMP1 /PRDM1	ITGA2	DUSP6
BLNK	ITPKA	SLC2A6
BLR1	JUN	GPR68
BMI1	MIF	SP140
BMP2	MMP1	AKR1B1
BMP4	MMP10	GK
BNIP3	MMP2	CCL3
BRCA2	MMP3	CCL3L3
BTK	NAP2	OAF
C3	NRG1	LCE2A
C4A	PECAM1	CYGB
C4BPA	PIGF	MX1
C69	PLAUR	LOC647650
CALCB	PTGES	KYNU
CASP4	RPS6KA5	HIST2H2AA3
CAV1	SERIPINE1	MME
CCL1	TGFB1	IRAK2
CCL15	TIMP2	ANGPTL4
CCL17	TNFRSF11B	NAMPT
CCL19	VEGFA	BMP2
CCL2	VEGFC	IL11
CCL20	WNT2	DIO2
CCL20		GFPT2
CCL22		C8orf4
CCL23		NRG1
CCL28		ACP5
CCL3		COL10A1
CCL4		M160
CCL4		TAGLN3
CCL5		CSF3
CCL5		SERPINB4
CCND1		ZC3H12A
CCND2		QPCT
CCND3		IL24
CCR5		NFKBIZ
CCR7		SAT1
CD209		LOC387763
CD274		TFPI2
CD38		IER3
CD3G		SOD2
CD3G		PAPPA
CD40		LIF
CD40LG		MMP1
CD44		IL8
CD48		CCL20
CD54		MMP3
CD80		NDP
CD83		CXCL2
CD86		CXCL5
CDK6		FOXQ1
CDKN1A		GDF15
CDX1		C15orf48
CEBPD		CXCL1
CFB		SLC16A6
CFB		CYP26B1
CFLAR		SCG5
CGM3		SERPINB2
CHI3L1		IL1A
CIDEA		PTGS2
CLDN2		CST1
COL1A2		IL6
CR2		CSF2
CR2		IL1B
CREB3
CRP
CSF1
CSF2
CSF3
CTSB
CTSL1
CXCL1
CXCL1
CXCL1
CXCL1
CXCL10
CXCL10
CXCL11
CXCL3
CXCL3
CXCL5
CXCL5
CXCL5
CXCL6
CXCL9
CYP19A1
CYP27B1
CYP2C11
CYP2E1
CYP7B1
DCTN4
DEFB2
DIO2
DMP1
DNASE1L2
DPYD
DUSP1
E2F3
EBI3
EDN1
EGFR
EGR1
ELF3
ENG
ENO2
EPHA1
EPO
ERBB2
ERVWE1
F11R
F3
F8
FABP6
FAM148A
FAS
FASLG
FCER2
FCER2/CD23
FCGRT
FGF8
FN1
FOS
FSTL3
FTH1
FTH1
G6PC
G6PD
GAD1
GADD45B
GATA3
GBP1
GCLC
GCLC
GCLC
GCLC
GCLM
GCLM
GCNT1
GJB1
GNAI2
GNB2L1
GNRH2
GRIN1
GRIN2A
GRM2
GSTP1
GUCY1A2
GZMB
HAMP
HAS1
HBE1
HBZ
HGF
HIF1A
HLA-B
HLA-G
HMGN1
HMOX1
HOXA9
HPSE
HSD11B2
HSD17B8
HSP90AA1
ICOS
ICOS
IDO1
IER2
IER3
IER3
IER3
IFI44L
IFNB1
IFNG
IGFBP1
IGFBP2
IGFBP2
IGHE
IGHG1
IGHG2
IGHG4
IGKC
Iigp1
IL10
IL11
IL12A
IL12B
IL13
IL15
IL17
IL1A
IL1B
IL1RN
IL2
IL23A
IL27
IL2RA
IL6
IL8
IL8RA
IL8RB
IL9
INHBA
IRF1
IRF2
IRF4
IRF7
JMJD3
JUNB
KC
KCNK5
KCNN2
KISS1
KITLG
KLF10
KLK3
KLRA1
KRT15
KRT3
KRT5
KRT6B
LAMB2
LBP
LCN2
LCN2
LEF1
LGALS3
LIPG
LTA
LTA
LTB
LTF
LYZ
MADCAM1
MAP4K1
MBP
MDK
MMP1
MMP3
MMP9
MMP9
MT3
MTHFR
MUC2
MX1
MYB
MYC
MYLK
MYOZ1
NCAM
NFKB1
NFKB2
NFKBIA
NFKBIE
NFKBIZ
NGFB
NK4
NLRP2
NOD2
NOS1
NOS2A
NOS2A
NOX1
NPY1R
NQO1
NR3C1
NR4A2
NRG1
NUAK2
OLR1
OPN1SW
OPRD1
OPRM1
ORM1
Osterix
OXTR
PAFAH2
PAX8
PDE7A
PDGFB
PDYN
PENK
PGK1
PGLYRP1
PGR
PI3KAP1
PIGF
pIgR
PIK3CA
PIM1
PLA2
PLAU
PLCD1
PLK3
POMC
PPARGC1B
PPP5C
PRF1
PRKACA
PRKCD
PRL
PSMB9
PSME1
PSME2
PTAFR
PTEN
PTGDS
PTGES
PTGIS
PTGS2
PTHLH
PTPN1
PTPN13
PTS
PTX3
PYCARD
RAG1
RAG2
RBBP4
Rdh1
Rdh7
REL
RELB
REV3L
RIPK2
S100A10
S100A4
S100A6
SAA1
SAA2
SAA3
SAT1
SCNN1A
SDC4
SELE
SELP
SELS
SENP2
SERPINA1
SERPINA2
SERPINA3
SERPINB1
SERPINE1, PAI-1
SERPINE2
SH3BGRL
SKALP, PI3
SKP2
SLC11A2
SLC16A1
SLC3A2
SLC6A6
Slfn2
SNAI1
SOD1
SOD1
SOD2
SOX9
SPATA19
SPI1
SPP1
ST6GAL1
ST8SIA1
STAT5A
SUPV3L1
TACR1
TAP1
TAPBP
TCRB
TERT
TF
TFEC
TFF3
TFPI2
TGM1
TGM2
THBS1
THBS2
TICAM1
TIFA
TLR2
TLR9
TNC
TNF
TNFAIP2
TNFAIP3
TNFRSF1B
TNFRSF4
TNFRSF9
TNFSF10
TNFSF13B
TNFSF13B
TNFSF15
TNIP1
TNIP3
TP53
TRAF1
TRAF2
TREM1
TRPC1
TWIST1
UBE2M
UCP2
UGCGL1
UPK1B
UPP1
VCAM1
VEGFC
VIM
VPS53
WNT10B
WT1
XDH
XIAP
YY1
ZNF366
